# Supplementary material for: Regulon organization of Arabidopsis
Source: BMC Plant Biol. 2008 Sep 30;8:99. doi: 10.1186/1471-2229-8-99 (PMC2567982; doi:10.1186/1471-2229-8-99)
Supplement: Additional file 4 — Genes with the most changing expression. [file 1471-2229-8-99-S4.xls]

## Sheet: Sheet1
Affy25k ID	Locus ID	Gene Name	TAIR Annotation
245038_at	AT2G26560	PLP2	encodes a lipid acyl hydrolase with wide substrate specificity that accumulates upon infection by fungal and bacterial pathogens
245136_at	AT2G45210		auxin-responsive protein-related
245505_at	AT4G15690	GLUTAREDOXIN; arsenate reductase (glutaredoxin)//thiol-disulfide exchange intermediate	glutaredoxin family protein
245555_at	AT4G15390	HSR201; transferase	transferase family protein
245627_at	AT1G56600	ATGOLS2 (ARABIDOPSIS THALIANA GALACTINOL SYNTHASE 2)	transferase, transferring glycosyl groups / transferase, transferring hexosyl groups
246252_s_at	AT4G37070; AT4G37060		PLA IVA/PLP1, similar to PLA IVB/PLP5 (Patatin-like protein 5), nutrient reservoir
246652_at	AT5G35190		proline-rich extensin-like family protein
246825_at	AT5G26260		meprin and TRAF homology domain-containing protein / MATH domain-containing protein
246855_at	AT5G26280		meprin and TRAF homology domain-containing protein / MATH domain-containing protein
246991_at	AT5G67400	PER73; P73; PRXR11	peroxidase 73
247024_at	AT5G66985		unknown protein
247091_at	AT5G66390	PER72; P72; PRXR8	peroxidase 72
247162_at	AT5G65730	XYLOGLUCAN ENDO-TRANSGLYCOSYLASE; hydrolase, hydrolyzing O-glycosyl compounds	xyloglucan:xyloglucosyl transferase, putative / xyloglucan endotransglycosylase, putative / endo-xyloglucan transferase, putative
247252_at	AT5G64770		similar to 80C09_10 [Brassica rapa subsp. pekinensis]
247297_at	AT5G64100	PEROXIDASE	peroxidase, putative
247333_at	AT5G63600	1-AMINOCYCLOPROPANE-1-CARBOXYLIC OXIDASE; flavonol synthase; FLS; FS	encodes a protein whose sequence is similar to flavonol synthase
247718_at	AT5G59310	LTP4; LIPID TRANSFER PROTEIN 4	encodes a member of the lipid transfer protein family
247780_at	AT5G58770		dehydrodolichyl diphosphate synthase, putative / undecaprenyl diphosphate synthase, putative
248062_at	AT5G55450		protease inhibitor/seed storage/lipid transfer protein (LTP) family protein
248252_at	AT5G53250		AGP22/ATAGP22 (ARABINOGALACTAN PROTEINS 22)
248728_at; 266251_s_at	AT5G48000	CYP708A2; CYTOCHROME	member of CYP708A
249052_at	AT5G44420	PDF1.2	Encodes an ethylene- and jasmonate-responsive plant defensin
249101_at	AT5G43580		serine-type endopeptidase inhibitor
249477_s_at	AT5G38940; AT5G38930		manganese ion binding / metal ion binding / nutrient reservoir
249536_at	AT5G38760		similar to unknown protein [Arabidopsis thaliana] (TAIR:AT5G53820.1)
250059_at	AT5G17820	PER57; P57; PRXR10	peroxidase 57
250090_at	AT5G17330	GAD; GAD1; GLUTAMATE DECARBOXYLASE	encodes one of two isoforms of glutamate decarboxylase.
250500_at	AT5G09530		hydroxyproline-rich glycoprotein family protein
250942_at	AT5G03350		legume lectin family protein
251226_at	AT3G62680	PRP3; ATPRP3; PROLINE-RICH PROTEIN 3	Proline-rich protein
251400_at	AT3G60420		similar to unknown protein
251519_at	AT3G59400	GUN4	GUN, genomes uncoupled, is necessary for coupling the expression of some nuclear genes to the functional state of the chloroplast
252238_at	AT3G49960	PEROXIDASE	peroxidase, putative
252367_at	AT3G48360		encodes a protein (BT2) that is an essential component of the TAC1-mediated telomerase activation pathway
252618_at	AT3G45140	LOX2; LOX ATLOX2; LIPOXYGENASE 2; lionoleate:O2 oxidoreductase; lipoxygenase	chloroplast lipoxygenase required for wound-induced jasmonic acid accumulation in Arabidopsis
252882_at	AT4G39675		unknown protein
252965_at	AT4G38860		auxin-responsive protein, putative
253024_at	AT4G38080		hydroxyproline-rich glycoprotein family protein
253073_at	AT4G37410	CYP81F4	member of CYP81F
253667_at	AT4G30170	PEROXIDASE	peroxidase, putative
253971_at	AT4G26530	1,6-Diphosphofructose aldolase; ALDOLASE; FRUCTOSE-BISPHOSPHATE ALDOLASE	fructose-bisphosphate aldolase, putative
254234_at	AT4G23680		major latex protein-related / MLP-related
254250_at	AT4G23290	Kinase	protein kinase family protein
254361_at	AT4G22212		defensin-like (DEFL) family protein
254718_at	AT4G13580		disease resistance-responsive family protein
254805_at	AT4G12480	PEARLI 1	a putative lipid transfer protein, vernalization-responsive and cold-induced
254828_at	AT4G12550	AIR1	encodes a protein that is related to a large family of proteins that consist of a proline-rich or glycine-rich N-terminus and a hydrophobic, possibly membrane spanning C-terminus
254889_at	AT4G11650	ATOSM34; OSMOTIN	osmotin-like protein
254907_at	AT4G11190		disease resistance-responsive family protein / dirigent family protein
256497_at	AT1G31580	ECS1; CXC750	cell wall protein
256527_at	AT1G66100	THIONIN	thionin, putative
256603_at	AT3G28270		similar to AT14A [Arabidopsis thaliana] (TAIR:AT3G28290.1)
256647_at	AT3G13610	FLS; FS; ZYXIN; isopenicillin-N synthase	oxidoreductase, 2OG-Fe(II) oxygenase family protein
256766_at	AT3G22231	PCC1; PATHOGEN AND CIRCADIAN CONTROLLED 1	member of a novel 6 member Arabidopsis gene family
257008_at	AT3G14210	ESM1	carboxylic ester hydrolase
257162_s_at	AT3G24290; AT3G24300		ammonium transporter
257382_at	AT2G40750	WRKY54; ATWRKY54	member of WRKY Transcription Factor; Group III
257635_at	AT3G26280	CYP71B4; CYTOCHROME P450 MONOOXYGENASE	cytochrome P450 monooxygenase
257641_s_at	AT3G25760; AT3G25770		allene oxide cyclase
257774_at	AT3G29250	ALCOHOL DEHYDROGENASE	oxidoreductase; similar to short-chain dehydrogenase/reductase (SDR) family protein [Arabidopsis thaliana] (TAIR:AT3G29260.1)
257947_at	AT3G21720	ICL; isocitrate lyase; isocitrate lyase~CPLX-1402; isocitrate lyase~MONOMER-1601	isocitrate lyase, putative
259009_at	AT3G09260	PYK10; PSR3.1; THIOGLUCOSIDASE	beta-glucosidase
259161_at	AT3G01500	CA1; CARBONIC ANHYDRASE 1	CARBONIC ANHYDRASE 1; carbonate dehydratase/ zinc ion binding
259276_at	AT3G01190	PER27; P27; PRXR7	peroxidase 27
259382_s_at	AT3G16430; AT3G16420		similar to PBP1; PYK10-BINDING PROTEIN 1 (PB1)
259385_at	AT1G13470		similar to unknown protein
259478_at	AT1G18980		germin-like protein, putative
259561_at	AT1G21250	WAK1; PRO25; SERINE THREONINE KINASE	cell wall-associated kinase, may function as a signaling receptor of extracellular matrix component
259766_at	AT1G64360		unknown protein
259788_at	AT1G29670	GDSL; carboxylic ester hydrolase	GDSL-motif lipase/hydrolase family protein
259925_at	AT1G75040	PR5; PATHOGENESIS-RELATED GENE 5; THAUMATIN-LIKE	Thaumatin-like protein involved in response to pathogens
260097_at	AT1G73220		sugar transporter family protein
260130_s_at	AT1G66280; AT1G66270		glycosyl hydrolase family 1 protein
260221_at	AT1G74670		gibberellin-responsive protein, putative
260668_at	AT1G19530		unknown protein
260869_at	AT1G43800	STEAROYL-ACYL CARRIER DESATURASE	acyl-(acyl-carrier-protein) desaturase, putative / stearoyl-ACP desaturase, putative
261459_at	AT1G21100	O-METHYLTRANSFERASE	O-methyltransferase, putative
262260_at	AT1G70850		Bet v I allergen family protein
262309_at	AT1G70820	PHOSPHOGLUCOMUTASE	phosphoglucomutase, putative / glucose phosphomutase, putative
262374_s_at	AT1G72910; AT1G72930		Toll/interleukin-1 receptor-like protein (TIR)
263034_at	AT1G24020		Bet v I allergen family protein
263046_at	AT2G05380	GRP3S	glycine-rich protein 3 short isoform (GRP3S)
263174_at	AT1G54040	ESP; ESP; INDUCIBLE; TASTY	Epithiospecifier protein, interacts with WRKY53. Involved in pathogen resistance and leaf senescence
263228_at	AT1G30700	RETICULINE OXIDASE	FAD-binding domain-containing protein
263497_at	AT2G42540	COR15A; COLD-REGULATED 15A; COR15	cold-regulated gene whose product is targeted to the chloroplast and constitutive expression increases freezing tolerance in protoplasts in vitro and chloroplasts in vivo
263498_at	AT2G42610		similar to unknown protein [Arabidopsis thaliana] (TAIR:AT1G07090.1)
263709_at	AT1G09310		similar to unknown protein
264415_at	AT1G43160	AP2 CONTAINING	encodes a member of the ERF (ethylene response factor) subfamily B-4 of ERF/AP2 transcription factor family (RAP2.6)
264899_at	AT1G23130		Bet v I allergen family protein
264958_at	AT1G76960		unknown protein
265111_at	AT1G62510		protease inhibitor/seed storage/lipid transfer protein (LTP) family protein
265342_at	AT2G18300		basic helix-loop-helix (bHLH) family protein; similar to BEE2 (BR ENHANCED EXPRESSION 2), DNA binding / transcription factor [Arabidopsis thaliana]
265561_s_at	AT2G05440; AT2G05510		glycine-rich protein
266353_at	AT2G01520		major latex protein-related / MLP-related
266750_s_at	AT2G47040; AT2G47030		pectinesterase family protein
266800_at	AT2G22880		VQ motif-containing protein
267121_at	AT2G23540	carboxylic ester hydrolase	GDSL-motif lipase/hydrolase family protein
267262_at	AT2G22990	SNG1; SINAPOYLGLUCOSE 1; serine carboxypeptidase I; SINAPOYL GLUCOSE ACCUMULATOR 1; SMT	sinapoylglucose:malate sinapoyltransferase.
267459_at	AT2G33850		similar to unknown protein
267644_s_at	AT2G32880; AT2G32870		meprin and TRAF homology domain-containing protein
