# Supplementary material for: Regulon organization of Arabidopsis
Source: BMC Plant Biol. 2008 Sep 30;8:99. doi: 10.1186/1471-2229-8-99 (PMC2567982; doi:10.1186/1471-2229-8-99)
Supplement: Additional file 5 — Genes with the most steady expression. [file 1471-2229-8-99-S5.xls]

## Sheet: Sheet1
Affy25k ID	Locus ID	Gene Name	TAIR Annotation
245211_at	AT5G12370	SEC10	EXOCYST COMPLEX COMPONENT SEC10
245248_at	AT4G15415	ATB' GAMMA	B' regulatory subunit of PP2A (AtB'gamma); B' regulatory subunit of PP2A
245344_at	AT4G15475	FBL4	F-box family protein; similar to EBF2 (EIN3-BINDING F BOX PROTEIN 2)
245421_at	AT4G17430		similar to hypothetical protein
245732_at	AT1G73440	CALMODULIN	calmodulin-related; similar to EDA34 (embryo sac development arrest 34), calcium ion binding
245900_at	AT5G11040		similar to Os04g0502200 [Oryza sativa (japonica cultivar-group)]
246050_s_at	AT5G28850; AT5G28900		calcium-binding EF hand family protein
246160_at	AT5G21040		F-box family protein / WD-40 repeat family protein
246240_at	AT4G37130	NUCLEOPORIN	hydroxyproline-rich glycoprotein family protein
246347_at	AT3G56830	CHLOROPLAST ALLOPHYCOCYANIN LINKER	similar to unknown protein
246351_at	AT1G16570	MANNOSYLTRANSFERASE	glycosyl transferase family 1 protein; similar to Myb, DNA-binding
246501_at	AT5G16280		similar to expressed protein [Oryza sativa (japonica cultivar-group)]
246964_at	AT5G24830		pentatricopeptide (PPR) repeat-containing protein
247171_at	AT5G65540		similar to PFT1 (PHYTOCHROME AND FLOWERING TIME 1)
247209_at	AT5G64830		programmed cell death 2 C-terminal domain-containing protein; similar to zinc finger (MYND type) family protein
247221_at	AT5G64813		GTP-binding protein-related
247496_at	AT5G61840		GUT1; catalytic; similar to GUT2
248705_at	AT5G48520		similar to Os06g0186500 [Oryza sativa (japonica cultivar-group)]
248883_at	AT5G46190		KH domain-containing protein
248997_at	AT5G45300	AtBAM5; BAM3-5-6-7-8 complex; BAM5; BMY2	Amylopectin-P-Limit Dextrins activity; beta-amylase; similar to BMY4 (beta-amylase 4)
249304_at	AT5G41480	GLA1; A. THALIANA DHFS-FPGS HOMOLOG A; ATDFA; FOLYLPOLYGLUTAMATE SYNTHASE; GLOBULAR ARREST1	encodes protein similar to dihydrofolate synthetase and folylpolyglutamate synthetase, both of which are involved in folate biosynthesis
249508_at	AT5G38380		similar to cation efflux family protein
249563_at	AT5G38360		similar to hydrolase, alpha/beta fold family protein
249608_at	AT5G37310		transporter; similar to endomembrane protein 70 family protein
249734_at	AT5G24360		protein kinase family protein / Ire1 homolog-1 (IRE1-1)
250021_at	AT5G18190	CASEIN	protein kinase family protein
250352_at	AT5G11490	BETA-ADAPTIN	adaptin family protein; similar to beta-adaptin, putative
250354_at	AT5G11640		similar to thioredoxin-like protein (ISS)
250362_at	AT5G11380	1-deoxy-D-xylulose-5-phosphate synthase	encodes a protein postulated to have 1-deoxy-D-xylulose 5-phosphate synthase activity
250615_at	AT5G07270		ankyrin repeat family protein
250706_at	AT5G05920	DHS; DEOXYHYPUSINE SYNTHASE	encodes a deoxyhypusine synthase
250743_at	AT5G05820	PHOSPHATE/PHOSPHOENOLPYRUVATE TRANSLOCATOR	phosphate translocator-related
250880_at	AT5G04070	oxidoreductase	short-chain dehydrogenase/reductase (SDR) family protein
250986_at	AT5G02850		hydroxyproline-rich glycoprotein family protein
251687_at	AT3G56460	QUINONE REDUCTASE; L-threonine 3-dehydrogenase; NADPH:quinone reductase	oxidoreductase, zinc-binding dehydrogenase family protein
251808_at	AT3G55480		adaptin family protein; similar to beta-adaptin, putative
251998_at	AT3G53090	UPL7	encodes a ubiquitin-protein ligase containing a HECT domain
252008_at	AT3G52610		similar to unknown protein
252125_at	AT3G51040		encodes a protein of 231 amino acids with 51% identity to RTE1 over 209 amino acids
252139_at	AT3G51050		FG-GAP repeat-containing protein
252223_at	AT3G49850	ATTRB3/TRB3 (TELOMERE REPEAT BINDING FACTOR 1)	DNA binding / transcription factor; similar to ATTRB2/TRB2 (TELOMERE REPEAT BINDING FACTOR 2)
252438_at	AT3G47390	RIBOFLAVIN RIBG; 5-amino-6-(5-phosphoribosylamino) uracil reductase//diaminohydroxyphosphoribosylaminopyrimidine deaminase	cytidine/deoxycytidylate deaminase family protein
252845_at	AT3G42050	VACUOLAR H + ATPASE SUBUNIT	vacuolar ATP synthase subunit H family protein
252868_at	AT4G39920	POR; PORCINO; TFC C; TUBULIN-FOLDING COFACTOR C	microtubule-folding cofactor, produces assembly-competent alpha-/beta-tubulin heterodimers
252980_at	AT4G38040		exostosin family protein
252999_at	AT4G38500		similar to unknown protein
253030_at	AT4G38180	FRS5 (FAR1-RELATED SEQUENCE 5)	zinc ion binding
253143_at	AT4G35530		phosphatidylinositolglycan-related
253280_at	AT4G34110	PAB2; POLY(A)-BINDING PROTEIN 2	putative poly-A binding protein
253563_at	AT4G31150		endonuclease V family protein
253959_at	AT4G26410		similar to unknown protein
254849_at	AT4G11970		YT521-B-like family protein; similar to ATCPSF30/CPSF30, RNA binding / calmodulin binding / nucleic acid binding
255663_at	AT4G00420		double-stranded RNA-binding domain (DsRBD)-containing protein
256993_at	AT3G28670		oxidoreductase/ zinc ion binding
257145_at	AT3G27320	ESTERASE HDE	similar to CXE carboxylesterase
257238_at	AT3G17430		phosphate translocator-related
257268_at	AT3G17450		hAT dimerisation domain-containing protein; similar to DNA binding / protein dimerization
257470_at	AT1G53770		similar to unknown protein
257865_at	AT3G17750		protein kinase family protein
257988_at	AT3G20870		metal transporter family protein
258056_at	AT3G29010		similar to biotin/lipoate A/B protein ligase
258568_at	AT3G04470		similar to ankyrin repeat family protein [Arabidopsis thaliana] (TAIR:AT1G04780.1)
259078_at	AT3G05040	HST; HASTY	encodes member of importin/exportin family
259088_at	AT3G04970		zinc finger (DHHC type) family protein
259242_at	AT3G33520	ATARP6; ACTIN; ACTIN-RELATED PROTEIN 6	encodes ACTIN-RELATED PROTEIN6 (ARP6), a putative component of a chromatin-remodeling complex
259299_at	AT3G05090; AT3G05080		transducin family protein / WD-40 repeat family protein; unkn own protein
259407_at	AT1G13320	PDF2; PR65; PHOSPHATASE 2A	one of three genes encoding the 65 kDa regulatory subunit of protein phosphatase 2A (PP2A)
259700_at	AT1G68980		pentatricopeptide (PPR) repeat-containing protein
260071_at	AT1G73840		resembles the CstF64 family of RNA processing factors that are conserved between yeast and mammals
260373_at	AT1G73970		similar to Os02g0123400 [Oryza sativa (japonica cultivar-group)]
261183_at	AT1G34550	EMB2756; EMBRYO DEFECTIVE 2756	EMBRYO DEFECTIVE 2756
261348_at	AT1G79810	TED3; PEROXISOME PEX2; PEX2P; REVERSAL OF THE DET PHENOTYPE	encodes a peroxisomal protein essential for Arabidopsis growth
261627_at	AT1G01910	ARSA HASNA-I; oxidoreductase	anion-transporting ATPase, putative
261753_at	AT1G76340		integral membrane family protein
261897_at	AT1G80950	1-acylglycerol-3-phosphate O-acyltransferase	phospholipid/glycerol acyltransferase family protein
262058_at	AT1G79975		similar to Os01g0593600 [Oryza sativa (japonica cultivar-group)]
262982_at	AT1G54390		PHD finger protein-related
263162_at	AT1G54150		zinc finger (C3HC4-type RING finger) family protein; similar to ZCF61, protein binding / zinc ion binding
263205_at	AT1G05500	CA2+-DEPENDENT LIPID-BINDING	C2 domain-containing protein
263826_at	AT2G40410		Ca(2+)-dependent nuclease, putative
263958_at	AT2G36240		binding; similar to pentatricopeptide (PPR) repeat-containing protein
264290_at	AT1G78810		similar to Os06g0153600 [Oryza sativa (japonica cultivar-group)]
264644_at	AT1G08960	CAX11; ATCAX11	member of Potassium-dependent sodium-calcium exchanger like-family
264810_at	AT1G08750	GPI-ANCHOR TRANSAMIDASE	GPI-anchor transamidase, putative
264875_at	AT2G17390	hydrolase, hydrolyzing O-glycosyl compounds	ankyrin repeat family protein
264944_at	AT1G76940		RNA recognition motif (RRM)-containing protein
265129_at	AT1G30970	SUF4	SUF4 (SUPPRESSOR of FRI 4), a putative zinc-finger-containing transcription factor that is required for delayed flowering in winter-annual Arabidopsis
265256_at	AT2G28390		SAND family protein
266185_at	AT2G38950		transcription factor jumonji (jmj) family protein / zinc finger (C5HC2 type) family protein
266260_at	AT2G27600		AAA-type ATPase family protein / vacuolar sorting protein-related
266318_at	AT2G27110	FRS3 (FAR1-RELATED SEQUENCE 3)	zinc ion binding
266370_at	AT2G41350		similar to unknown protein
266542_at	AT2G35100	ARAD1	putative glycosyltransferase, similar to other CAZy Family 47 proteins
266626_at	AT2G35360		ubiquitin family protein
267071_at	AT2G40980		similar to Os02g0502500 [Oryza sativa (japonica cultivar-group)]
267331_at	AT2G19280		pentatricopeptide (PPR) repeat-containing protein
267362_at	AT2G39910		identical to Hypothetical protein At2g39910
267583_at	AT2G41960		similar to unknown protein
