# Supplementary material for: Regulon organization of Arabidopsis
Source: BMC Plant Biol. 2008 Sep 30;8:99. doi: 10.1186/1471-2229-8-99 (PMC2567982; doi:10.1186/1471-2229-8-99)
Supplement: Additional file 6 — Genes with the highest expression. [file 1471-2229-8-99-S6.xls]

## Sheet: Sheet1
Affy25k ID	Locus ID	Gene Name	TAIR Annotation
244935_at	ATCG01090	NDHI; NADPH dehydrogenase	encodes subunit of the chloroplast NAD(P)H dehydrogenase complex
244967_at	ATCG00630	PSAJ	subunit J of photosystem I
244971_at	ATCG00670	CLPP1; PCLPP; PLASTID-ENCODED CASEINOLYTIC PROTEASE	encodes the only ClpP (caseinolytic protease) encoded within the plastid genome
244976_at	ATCG00720	PETB	cytochrome b(6) subunit of the cytochrome b6f complex
244987_s_at	ATCG01310;ATCG00830	RPL2.2; RPL2.1	chloroplast ribosomal protein L2
244992_s_at	ATCG00900;ATCG01240	RPS7.1; RPS7.2	chloroplast ribosomal protein S7
245001_at	ATCG00220	PSBM	PSII low MW protein
245006_at	ATCG00340	PSAB	D1 subunit of photosystem I and II reaction centers
245009_at	ATCG00380	RPS4	chloroplast encoded ribosomal protein S4
245013_at	ATCG00470	ATPE	ATPase epsilon subunit
245014_at	ATCG00480	ATPB	chloroplast-encoded gene for beta subunit of ATP synthase
245024_at	ATCG00120	ATPA	ATPase alpha subunit
245044_at	AT2G26500	plastoquinol-plastocyanin reductase	cytochrome b6f complex subunit (petM), putative
245061_at	AT2G39730	RCA; RUB; RUBISCO ACTIVASE	Rubisco activase, a nuclear-encoded chloroplast protein that consists of two isoforms arising from alternative splicing in most plants
245195_at	AT1G67740	PSBY; YCF32	PsbY precursor
245356_at	AT4G13940	EMB1395; EMBRYO DEFECTIVE 1395; SAHH; HOG1; hydroxymethylbilane synthase	S-adenosyl-L-homocysteine hydrolase required for DNA methylation-dependent gene silencing
246068_at	AT5G20290		40S ribosomal protein S8 (RPS8A)
247073_at	AT5G66570	PSBO-1; OE33; OEE1; OEE33; OXYGEN-EVOLVING ENHANCER 33; PSBO	PsbO protein which is an extrinsic subunit of photosystem II and which has been proposed to play a central role in stabilization of the catalytic manganese cluster
247644_s_at	AT1G07940;AT1G07930;AT5G60390;AT1G07920
248128_at	AT5G54770	THI1; THIAZOLE REQUIRING; TZ	Thiamine biosynthetic gene, has dual function in thiamine biosynthesis and mitochondrial DNA damage tolerance
248151_at	AT5G54270	LHCB3; LHCB3*1; LIGHT-HARVESTING CHLOROPHYLL BINDING PROTEIN 3	Lhcb3 protein is a component of the main light harvesting chlorophyll a/b-protein complex of Photosystem II (LHC II)
248886_at	AT5G46110	APE2; TPT; TPT1	chloroplast triose phosphate translocator
249710_at	AT5G35630	GS2; ATGSL1; GLN2; GLUTAMINE SYNTHETASE 2; GS2	chloroplastic glutamine synthetase
250159_at	AT5G15200		40S ribosomal protein S9 (RPS9B)
250358_at	AT5G11740	AGP15; ARABINOGALACTAN PROTEIN 15	arabinogalactan protein (AGP15)
250991_at	AT5G02380	MT2B; METALLOTHIONEIN 2B	cysteine-rich protein with copper-binding activity
250995_at	AT5G02500	HSC70-1; DNAK-TYPE MOLECULAR CHAPERONE; HSC70; HSP70	encodes a member of heat shock protein 70 family
251082_at	AT5G01530	CHLOROPHYLL A/B BINDING	chlorophyll A-B binding protein CP29 (LHCB4)
251257_at	AT3G62290	LHCA2	member of ARF GTPase family
251325_s_at	AT3G61470;AT5G28450		chlorophyll A-B binding protein
251409_at	AT3G60245		60S ribosomal protein L37a (RPL37aC)
251814_at	AT3G54890	CHLOROPHYLL A/B BINDING	encodes a component of the light harvesting complex associated with photosystem I
252235_at	AT3G49910		60S ribosomal protein L26 (RPL26A)
252348_at	AT3G48140		senescence-associated protein, putative
252430_at	AT3G47470	LHCA4; CAB4; CHLOROPHYLL A-B BINDING	encodes a chlorophyll a/b-binding protein that is more similar to the PSI Cab proteins than the PSII cab proteins
252929_at	AT4G38970	ALDOLASE; FBPA; FRUCTOSE BISPHOSPHATE ALDOLASE	fructose-bisphosphate aldolase, putative
253738_at	AT4G28750	PSAE-1; PHOTOSYSTEM PSI-E	subunit E of Photosystem I
253826_s_at	AT4G27960;AT5G53300	UBC9; UBC10	ubiquitin conjugating enzyme
254386_at	AT4G21960	PRXR1	peroxidase
254480_at	AT4G20360	EF-TU CHLOROPLAST	AtRABE1b/AtRab8D (Arabidopsis Rab GTPase homolog E1b); translation elongation factor
254790_at	AT4G12800	PHOTOSYSTEM XI	subunit L of photosystem I reaction center
254970_at	AT4G10340	LHCB5; CHLOROPHYLL A/B BINDING; CP 26; CP26	photosystem II encoding the light-harvesting chlorophyll a/b binding protein CP26 of the antenna system of the photosynthetic apparatus
255079_s_at	AT4G09000;AT1G35160	GRF1; GRF3	14-3-3 gene
255089_at	AT4G09320	NDPK1	nucleoside diphosphate kinase type 1 (NDPK1) gene
255220_at	AT4G05320	UBQ10; POLYUBIQUITIN 10	one of five polyubiquitin genes in A. thaliana
255248_at	AT4G05180		PsbQ subunit of the oxygen evolving complex of photosystem II
255435_at	AT4G03280	PETC; COMPONENT CYTOCHROME B6-F COMPLEX; PGR1	Rieske FeS center of cytochrome b6f complex
255567_at	AT4G01150	ACAM-2; CALMODULIN 2; CAM2	similar to threonine endopeptidase
255886_at	AT1G20340	DRT112; PLASTOCYANIN	recombination and DNA-damage resistance protein (DRT112)
255997_s_at	AT1G29910;AT1G29920;AT1G29930		subunit of light-harvesting complex II (LHCII)
256309_at	AT1G30380	PHOTOSYSTEM X	encodes subunit K of photosystem I reaction center
256497_at	AT1G31580	ECS1; CXC750	encodes cell wall protein
256617_at	AT3G22240		unknown protein
256979_at	AT3G21055		photosystem II 5 kD protein subunit PSII-T
257313_at	AT3G26520	TIP2; GAMMA-TIP2; SALT-STRESS INDUCIBLE PROTEIN; SITIP; TIP1;2	gamma tonoplast intrinsic protein 2 (TIP2)
257753_at	AT3G18740		60S ribosomal protein L30 (RPL30C)
257807_at	AT3G26650	GAPA; GAPDH-A	encodes one of the two subunits forming the photosynthetic glyceraldehyde-3-phosphate dehydrogenase (GAPDH)
258054_at	AT3G16240	AQP1; DELTA-TIP; DELTA-TIP1; TIP2;1	delta tonoplast intrinsic protein, functions as a water channel and ammonium (NH3) transporter
258285_at	AT3G16140	PHOTOSYSTEM VI	subunit H of photosystem I reaction center subunit VI
258415_at	AT3G17390	MTO3; SAMS3	S-adenosylmethionine synthetase
258433_at	AT3G16640	TCTP	protein homologous to TRANSCRIPTIONALLY CONTROLLED TUMOR PROTEIN (TCTP)
258500_at	AT3G02470	SAMDC; S-ADENOSYLMETHIONINE DECARBOXYLASE	S-adenosylmethionine decarboxylase involved in polyamine biosynthesis
258569_at	AT3G04400	EMB2171; EMBRYO DEFECTIVE 2171	EMB2171 (EMBRYO DEFECTIVE 2171); structural constituent of ribosome
258680_at	AT3G08580	AAC1; ADP/ATP CARRIER 1	mitochondrial ADP/ATP carrier
258712_s_at	AT3G09680;AT5G02960	RPS23A; RPS23B	40S ribosomal protein S23
259006_at	AT3G09200		60S acidic ribosomal protein P0 (RPP0B)
259008_at	AT3G09390	MT2A; ATMT-1; ATMT-K; METALLOTHIONEIN 2A; MT2	metallothionein, binds to and detoxifies excess copper and other metals, limiting oxidative damage
259361_at	AT1G13440	GLYCERALDEHYDE-3-PHOSPHATE DEHYDROGENASE	GAPC-2; glyceraldehyde-3-phosphate dehydrogenase
259491_at	AT1G15820	LHCB6; CHLOROPHYLL BINDING; CP24	Lhcb6 protein (Lhcb6), light harvesting complex of photosystem II
259544_at	AT1G20620	CAT3; ATSEN2; CAT; CATALASE 3; SEN2; SENESCENCE 2; SPLICING ENDONUCLEASE 2	catalase, catalyzes the breakdown of hydrogen peroxide (H2O2) into water and oxygen
259727_at	AT1G60950	FED A; FERRODOXIN A	encodes a ferredoxin gene
259840_at	AT1G52230	PHOTOSYSTEM VI	photosystem I reaction center subunit VI, chloroplast, putative / PSI-H, putative (PSAH2)
259892_at	AT1G72610	GLP1; GERMIN-LIKE PROTEIN 1	germin-like protein (GLP1)
261270_at	AT1G26630		eukaryotic translation initiation factor 5A, putative
261412_at	AT1G07890	APX1; ASCORBATE PEROXIDASE; CS1; L-ASCORBATE PEROXIDASE	encodes a cytosolic ascorbate peroxidase APX1
261438_at	AT1G07590;AT1G07600		pentatricopeptide (PPR) repeat-containing protein; metallothionein
261490_at	AT1G14320		60S ribosomal protein L10 (RPL10A) / Wilm's tumor suppressor protein-related
261746_at	AT1G08380		encodes subunit O of photosystem I
262064_at	AT1G56070	LOS1	encodes a translation elongation factor 2-like protein that is involved in cold-induced translation
262195_at	AT1G78040	PHOSPHOGLYCERATE MUTASE	pollen Ole e 1 allergen and extensin family protein
262557_at	AT1G31330	PHOTOSYSTEM I SUBUNIT III PRECURSOR	encodes subunit F of photosystem I
262632_at	AT1G06680	PSBP-1; OE23; OEE2; OXYGEN-EVOLVING ENHANCER PROTEIN 2; PSBP	encodes a 23 kD extrinsic protein that is part of photosystem II and participates in the regulation of oxygen evolution
262985_s_at	AT1G70600;AT1G23290	RPL27aC	60S ribosomal protein L27A (RPL27aC)
263345_s_at	AT2G05070;AT2G05100		Lhcb2.1 protein encoding a subunit of the light harvesting complex II
263663_at	AT1G04410	MALATE DEHYDROGENASE	malate dehydrogenase, cytosolic, putative
263821_s_at	AT5G18380;AT2G09990		40S ribosomal protein S16 (RPS16C)
264092_at	AT1G79040	PHOTOSYSTEM POLYPEPTIDE	10 kDa PsbR subunit of photosystem II (PSII)
264474_s_at	AT5G38420;AT5G38430;AT5G38410;AT1G67090		ribulose bisphosphate carboxylase small chain
264545_at	AT1G55670	PHOTOSYSTEM I SUBUNIT V PRECURSOR	encodes subunit G of photosystem I
265033_at	AT1G61520	LHCA3; LHCA3*1; PSI III CHLOROPHYLL A/B-BINDING	PSI type III chlorophyll a/b-binding protein (Lhca3*1)
265374_at	AT2G06520		protein with sequence similarity to the spinach photosystem II subunit PsbX
265560_at	AT2G05520	GRP-3; ATGRP-3; GLYCINE-RICH PROTEIN 3	glycine-rich protein that is expressed mainly in stems and leaves
265611_at	AT2G25510		unknown protein
265805_s_at	AT4G36130;AT2G18020		60S ribosomal protein L8 (RPL8C)
265963_s_at	AT3G11940;AT2G37270	ATRPS5A; ATRPS5B	ribosomal protein S5
266123_at	AT2G45180		protease inhibitor/seed storage/lipid transfer protein (LTP) family protein
266421_at	AT2G38540	LP1; ATLTP1; LIPID TRANSFER PROTEIN 1; LTP1	non-specific lipid transfer protein
266533_s_at	AT2G16850;AT4G35100	PIP2; PIP3	PIP2;8/PIP3B (plasma membrane intrinsic protein 2;8), water channel
267002_s_at	AT2G34430;AT2G34420	LHB1B1; LHB1B2	photosystem II type I chlorophyll a/b-binding protein
267153_at	AT2G30860	ATGSTF7; ATGSTF9; GLUTTR	glutathione transferase belonging to the phi class of GSTs
