# Supplementary material for: Regulon organization of Arabidopsis
Source: BMC Plant Biol. 2008 Sep 30;8:99. doi: 10.1186/1471-2229-8-99 (PMC2567982; doi:10.1186/1471-2229-8-99)
Supplement: Additional file 7 — Genes with the lowest expression. [file 1471-2229-8-99-S7.xls]

## Sheet: Sheet1
Affy25k ID	Locus ID	Gene Name	TAIR Annotation
245754_at	AT1G35183		unknown protein
245922_at	AT5G28810		similar to Ulp1 protease family protein
246643_s_at	AT2G14770; AT3G42730; AT1G27780; AT3G24390; AT1G25886; AT4G08880; AT1G34740; AT4G05280; AT4G03300; AT1G52020; AT5G34990; AT5G35643; AT2G05560; AT5G36860		pseudogene, Ulp1 protease family
246729_at	AT5G28070		unknown protein
246819_at	AT5G26900		WD-40 repeat family protein
248170_at	AT5G54620		ankyrin repeat family protein
248444_at	AT5G51320		similar to unknown protein
248475_at	AT5G50880		unknown protein
248617_at	AT5G49590		unknown protein
248837_at	AT5G47270		disease resistance protein-related; similar to AIG1 (AVRRPT2-INDUCED GENE 1), GTP binding
249363_at	AT5G40560		encodes a putative DegP protease
249654_at	AT5G37090		replication protein-related
249697_at	AT5G35510		unknown protein
250081_at	AT5G17180		calcium ion binding
250641_at	AT5G07160		DNA binding / transcription factor; similar to bZIP transcription factor family protein
251213_at	AT3G62490		similar to ASY2, DNA binding; similar to filament protein-related
251514_at	AT3G59260	PIRIN	pirin, putative
252598_at	AT3G45380		similar to unknown protein
252696_at	AT3G43650		CACTA-like transposase family (Ptta/En/Spm)
252775_s_at	AT3G42930; AT5G30545		CACTA-like transposase family
252793_at	AT3G42250		similar to unknown protein
252809_at	AT3G42430		similar to unknown protein
252838_at	AT3G42090		contains domain LIN-9 RELATED (PTHR21689); contains domain ALWAYS EARLY (PTHR21689:SF2)
252842_at	AT3G42120		similar to unknown protein
253290_at	AT4G34330		similar to unknown protein
254856_at	AT4G12160		pseudogene, 40S ribosomal protein S9 (RPS9A)
255083_s_at	AT4G09230; AT4G09280		Ulp1 protease family protein
255146_at	AT4G08450		disease resistance protein (TIR-NBS-LRR class), putative
255156_at	AT4G07780		gypsy-like retrotransposon family (Athila)
255178_at	AT4G08050		gypsy-like retrotransposon family (Athila)
255187_s_at	AT4G07760; AT2G12390		CACTA-like transposase family (Tnp1/En/Spm)
255191_at	AT4G07370		gypsy-like retrotransposon family (Athila)
255218_at	AT4G07700		gypsy-like retrotransposon family (Athila)
255312_at	AT4G04560		copia-like retrotransposon family
255326_at	AT4G04300		pseudogene, similar to putative helicase
255335_at	AT4G04430		CACTA-like transposase family (Ptta/En/Spm)
255347_at	AT4G03810		copia-like retrotransposon family
255361_at	AT4G03990		similar to heat shock protein binding
255374_at	AT4G03770		gypsy-like retrotransposon family
255375_at	AT4G03780	ATHILA	gypsy-like retrotransposon family (Athila)
255392_at	AT4G03680		similar to unknown protein
255395_at	AT4G03710		CACTA-like transposase family (En/Spm)
255514_s_at	AT5G65330		MADS-box family protein
255800_at	AT4G10200		hAT dimerisation domain-containing protein / transposase-related
256203_at	AT1G50800		similar to unknown protein
256540_at	AT3G32917		gypsy-like retrotransposon family
256610_at	AT3G30845		unknown protein
256670_at	AT3G32220		gypsy-like retrotransposon family (Athila)
256718_at	AT2G34120		cytochrome-c oxidase
256846_at	AT3G27980	PECTIN METHYLESTERASE; pectinesterase	pectinesterase family protein
256925_at	AT3G29600		similar to unknown protein
256949_at	AT3G19070		cell wall protein-related; similar to leucine-rich repeat family protein / extensin family protein
257200_at	AT3G23720		unknown protein
257282_at	AT3G29732		CACTA-like transposase family (Tnp2/En/Spm)
257341_at; 261332_s_at	AT2G10400		Mutator-like transposase family
259086_at	AT3G04990		similar to protein transport protein-related
260185_at	AT1G36030		F-box family protein
261332_s_at	AT1G42390; AT4G03981; AT2G10400; AT1G44840		Mutator-like transposase family
261645_at	AT1G27790		similar to unknown protein
261707_at	AT1G32650		unknown protein
261730_s_at	AT1G47816; AT4G04520		Mutator-like transposase family
261918_at	AT1G65940		pseudogene, similar to Dof zinc finger protein
262424_at	AT1G47680		similar to unknown protein
262541_at	AT1G34240		hAT-like transposase family (hobo/Ac/Tam3)
263056_at	AT2G12720		Mutator-like transposase family
263091_at	AT2G16200		similar to coatomer gamma-2 subunit, putative
263671_at	AT2G04830		F-box family protein
263682_at	AT1G26860		similar to unknown protein
263767_at; 263801_at	AT2G06310		gypsy-like retrotransposon family (Athila)
263967_at	AT2G12990		CACTA-like transposase family (En/Spm)
264074_at; 265369_s_at	AT2G10780		gypsy-like retrotransposon family
265408_at	AT2G16820		similar to unknown protein
265562_at	AT2G05500		unknown protein
265604_s_at	AT3G35707; AT3G33225; AT2G14350		pseudogene
265746_at	AT2G06630		similar to unknown protein
265915_at	AT2G15070		CACTA-like transposase family (Tnp2/En/Spm)
265976_at	AT2G11120		similarity to putative Athila retroelement ORF1 protein
266025_at	AT2G05960		copia-like retrotransposon family
266128_at	AT2G45000		structural constituent of nuclear pore; similar to transporter
266377_at	AT2G14590		similar to unknown protein
266487_at	AT2G47660		unknown protein
267131_at	AT2G23400	dehydrodolichyl diphosphate synthase	dehydrodolichyl diphosphate synthase, putative / DEDOL-PP synthase, putative
267203_at	AT2G31035		similar to oxysterol-binding family protein
267399_at	AT2G44195		similar to unknown protein
267589_at	AT2G42050		similar to unknown protein
267615_at	AT2G26720	PHYTOCYANIN	plastocyanin-like domain-containing protein / mavicyanin, putative
