# Supplementary material for: Regulon organization of Arabidopsis
Source: BMC Plant Biol. 2008 Sep 30;8:99. doi: 10.1186/1471-2229-8-99 (PMC2567982; doi:10.1186/1471-2229-8-99)
Supplement: Additional file 9 — Assignment of genes to 998 regulons. [file 1471-2229-8-99-S9.xls]

## Sheet: geneID13k_Locus
Affy ID	Locus ID	Regulon	Regulon function
267604_at	At2g32930	1	mixed (tricellular and mature pollen - specific)
267602_at	At2g32970	1	mixed (tricellular and mature pollen - specific)
267590_at	At2g39700	1	mixed (tricellular and mature pollen - specific)
267587_at	At2g42080	1	mixed (tricellular and mature pollen - specific)
267582_at	At2g41970	1	mixed (tricellular and mature pollen - specific)
267581_at	At2g41980	1	mixed (tricellular and mature pollen - specific)
267576_at	At2g30640	1	mixed (tricellular and mature pollen - specific)
267575_at	At2g30690	1	mixed (tricellular and mature pollen - specific)
267547_at	At2g32670	1	mixed (tricellular and mature pollen - specific)
267540_at	At2g32760	1	mixed (tricellular and mature pollen - specific)
267537_at	At2g41880	1	mixed (tricellular and mature pollen - specific)
267536_at	At2g42010	1	mixed (tricellular and mature pollen - specific)
267531_at	At2g41860	1	mixed (tricellular and mature pollen - specific)
267529_at	At2g45490	1	mixed (tricellular and mature pollen - specific)
267527_at	At2g45610	1	mixed (tricellular and mature pollen - specific)
267520_at	At2g30460	1	mixed (tricellular and mature pollen - specific)
267483_at	At2g02810	1	mixed (tricellular and mature pollen - specific)
267476_at	At2g02720	1	mixed (tricellular and mature pollen - specific)
267468_at	At2g30530	1	mixed (tricellular and mature pollen - specific)
267467_at	At2g30580	1	mixed (tricellular and mature pollen - specific)
267466_at	At2g19010	1	mixed (tricellular and mature pollen - specific)
267458_at	At2g33670	1	mixed (tricellular and mature pollen - specific)
267449_at	At2g33690	1	mixed (tricellular and mature pollen - specific)
267447_at	At2g33870	1	mixed (tricellular and mature pollen - specific)
267444_at	At2g19180	1	mixed (tricellular and mature pollen - specific)
267443_at	At2g19000	1	mixed (tricellular and mature pollen - specific)
267438_at	At2g19050	1	mixed (tricellular and mature pollen - specific)
267410_at	At2g34920	1	mixed (tricellular and mature pollen - specific)
267398_at	At2g44560	1	mixed (tricellular and mature pollen - specific)
267358_at	At2g39890	1	mixed (tricellular and mature pollen - specific)
267347_at	At2g39950	1	mixed (tricellular and mature pollen - specific)
267326_at	At2g19380	1	mixed (tricellular and mature pollen - specific)
267322_at	At2g19330	1	mixed (tricellular and mature pollen - specific)
267318_at	At2g34770	1	mixed (tricellular and mature pollen - specific)
267296_at	At2g23660	1	mixed (tricellular and mature pollen - specific)
267281_at	At2g19400	1	mixed (tricellular and mature pollen - specific)
267280_at	At2g19450	1	mixed (tricellular and mature pollen - specific)
267275_at	At2g30240	1	mixed (tricellular and mature pollen - specific)
267255_at	At2g22950	1	mixed (tricellular and mature pollen - specific)
267251_at	At2g23070	1	mixed (tricellular and mature pollen - specific)
267232_at	At2g44190	1	mixed (tricellular and mature pollen - specific)
267231_at	At2g43900	1	mixed (tricellular and mature pollen - specific)
267186_at	At2g44090	1	mixed (tricellular and mature pollen - specific)
267175_s_at	At2g37620, At3g53750	1	mixed (tricellular and mature pollen - specific)
267160_at	At2g37670	1	mixed (tricellular and mature pollen - specific)
267114_at	At2g14835	1	mixed (tricellular and mature pollen - specific)
267112_at	At2g14750	1	mixed (tricellular and mature pollen - specific)
267110_at	At2g14800	1	mixed (tricellular and mature pollen - specific)
267103_at	At2g41490	1	mixed (tricellular and mature pollen - specific)
267097_at	At2g41440	1	mixed (tricellular and mature pollen - specific)
267090_at	At2g38270	1	mixed (tricellular and mature pollen - specific)
267087_at	At2g32460	1	mixed (tricellular and mature pollen - specific)
267081_at	At2g41210	1	mixed (tricellular and mature pollen - specific)
267070_at	At2g41000	1	mixed (tricellular and mature pollen - specific)
267064_at	At2g41110	1	mixed (tricellular and mature pollen - specific)
267055_at	At2g38360	1	mixed (tricellular and mature pollen - specific)
267051_at	At2g38500	1	mixed (tricellular and mature pollen - specific)
267046_at	At2g34360	1	mixed (tricellular and mature pollen - specific)
267042_at	At2g34320	1	mixed (tricellular and mature pollen - specific)
267035_at	At2g38400	1	mixed (tricellular and mature pollen - specific)
267019_at	At2g39130	1	mixed (tricellular and mature pollen - specific)
266994_at	At2g34440	1	mixed (tricellular and mature pollen - specific)
266977_at	At2g39420	1	mixed (tricellular and mature pollen - specific)
266918_at	At2g45800	1	mixed (tricellular and mature pollen - specific)
266877_at	At2g44570	1	mixed (tricellular and mature pollen - specific)
266871_at	At2g44720	1	mixed (tricellular and mature pollen - specific)
266869_at	At2g44660	1	mixed (tricellular and mature pollen - specific)
266864_at	At2g26800	1	mixed (tricellular and mature pollen - specific)
266850_at	At2g26850	1	mixed (tricellular and mature pollen - specific)
266816_at	At2g44970	1	mixed (tricellular and mature pollen - specific)
266811_at	At2g44850	1	mixed (tricellular and mature pollen - specific)
266799_at	At2g22860	1	mixed (tricellular and mature pollen - specific)
266793_at	At2g03060	1	mixed (tricellular and mature pollen - specific)
266791_at	At2g02960	1	mixed (tricellular and mature pollen - specific)
266774_at	At2g29050	1	mixed (tricellular and mature pollen - specific)
266773_at	At2g29040	1	mixed (tricellular and mature pollen - specific)
266765_at	At2g46860	1	mixed (tricellular and mature pollen - specific)
266764_at	At2g47050	1	mixed (tricellular and mature pollen - specific)
266751_at	At2g47020	1	mixed (tricellular and mature pollen - specific)
266750_s_at	At2g47030, At2g47040	1	mixed (tricellular and mature pollen - specific)
266744_at	At2g02970	1	mixed (tricellular and mature pollen - specific)
266734_at	At2g46900	1	mixed (tricellular and mature pollen - specific)
266722_at	At2g03210	1	mixed (tricellular and mature pollen - specific)
266703_at	At2g19880	1	mixed (tricellular and mature pollen - specific)
266698_at	At2g19830	1	mixed (tricellular and mature pollen - specific)
266697_at	At2g19770	1	mixed (tricellular and mature pollen - specific)
266693_at	At2g19800	1	mixed (tricellular and mature pollen - specific)
266691_at	At2g19890	1	mixed (tricellular and mature pollen - specific)
266685_at	At2g19710	1	mixed (tricellular and mature pollen - specific)
266678_at	At2g25870	1	mixed (tricellular and mature pollen - specific)
266674_at	At2g29620	1	mixed (tricellular and mature pollen - specific)
266665_at	At2g29790	1	mixed (tricellular and mature pollen - specific)
266655_at	At2g25880	1	mixed (tricellular and mature pollen - specific)
266647_at	At2g25860	1	mixed (tricellular and mature pollen - specific)
266607_at	At2g46300	1	mixed (tricellular and mature pollen - specific)
266603_at	At2g46040	1	mixed (tricellular and mature pollen - specific)
266592_at	At2g46210	1	mixed (tricellular and mature pollen - specific)
266581_at	At2g46140	1	mixed (tricellular and mature pollen - specific)
266580_at	At2g46260	1	mixed (tricellular and mature pollen - specific)
266558_at	At2g23900	1	mixed (tricellular and mature pollen - specific)
266553_at	At2g46170	1	mixed (tricellular and mature pollen - specific)
266548_at	At2g35210	1	mixed (tricellular and mature pollen - specific)
266513_at	At2g47700	1	mixed (tricellular and mature pollen - specific)
266494_at	At2g07040	1	mixed (tricellular and mature pollen - specific)
266489_at	At2g35190	1	mixed (tricellular and mature pollen - specific)
266453_at	At2g43230	1	mixed (tricellular and mature pollen - specific)
266428_at	At2g07180	1	mixed (tricellular and mature pollen - specific)
266408_at	At2g38520	1	mixed (tricellular and mature pollen - specific)
266348_at	At2g01450	1	mixed (tricellular and mature pollen - specific)
266342_at	At2g01540	1	mixed (tricellular and mature pollen - specific)
266340_at	At2g01480	1	mixed (tricellular and mature pollen - specific)
266334_at	At2g32380	1	mixed (tricellular and mature pollen - specific)
266273_at	At2g29410	1	mixed (tricellular and mature pollen - specific)
266234_at	At2g02350	1	mixed (tricellular and mature pollen - specific)
266202_at	At2g02400	1	mixed (tricellular and mature pollen - specific)
266200_at	At2g38920	1	mixed (tricellular and mature pollen - specific)
266199_at	At2g38910	1	mixed (tricellular and mature pollen - specific)
266190_at	At2g38850	1	mixed (tricellular and mature pollen - specific)
266166_at	At2g28080	1	mixed (tricellular and mature pollen - specific)
266160_at	At2g28180	1	mixed (tricellular and mature pollen - specific)
266116_at	At2g02180	1	mixed (tricellular and mature pollen - specific)
266115_at	At2g02140	1	mixed (tricellular and mature pollen - specific)
266100_at	At2g37980	1	mixed (tricellular and mature pollen - specific)
266081_at	At2g37840	1	mixed (tricellular and mature pollen - specific)
266080_at	At2g37850	1	mixed (tricellular and mature pollen - specific)
266075_s_at	At2g40710, At4g37680, At4g38290	1	mixed (tricellular and mature pollen - specific)
266063_at	At2g18760	1	mixed (tricellular and mature pollen - specific)
266048_at	At2g40790	1	mixed (tricellular and mature pollen - specific)
266029_at	At2g05850	1	mixed (tricellular and mature pollen - specific)
265999_at	At2g24100	1	mixed (tricellular and mature pollen - specific)
265987_at	At2g24240	1	mixed (tricellular and mature pollen - specific)
265923_at	At2g18470	1	mixed (tricellular and mature pollen - specific)
265904_at	At2g25630	1	mixed (tricellular and mature pollen - specific)
265903_at	At2g25600	1	mixed (tricellular and mature pollen - specific)
265877_at	At2g42380	1	mixed (tricellular and mature pollen - specific)
265829_at	At2g14490	1	mixed (tricellular and mature pollen - specific)
265811_at	At2g18080	1	mixed (tricellular and mature pollen - specific)
265809_at	At2g18100	1	mixed (tricellular and mature pollen - specific)
265807_at	At2g17990	1	mixed (tricellular and mature pollen - specific)
265761_at	At2g01330	1	mixed (tricellular and mature pollen - specific)
265759_at	At2g13100	1	mixed (tricellular and mature pollen - specific)
265734_at	At2g01260	1	mixed (tricellular and mature pollen - specific)
265721_at	At2g40090	1	mixed (tricellular and mature pollen - specific)
265705_at	At2g03410	1	mixed (tricellular and mature pollen - specific)
265700_at	At2g03470	1	mixed (tricellular and mature pollen - specific)
265690_at	At2g24320	1	mixed (tricellular and mature pollen - specific)
265686_at	At2g24460	1	mixed (tricellular and mature pollen - specific)
265681_at	At2g24370	1	mixed (tricellular and mature pollen - specific)
265669_at	At2g32040	1	mixed (tricellular and mature pollen - specific)
265618_at	At2g25460	1	mixed (tricellular and mature pollen - specific)
265592_at	At2g20110	1	mixed (tricellular and mature pollen - specific)
265587_at	At2g19980	1	mixed (tricellular and mature pollen - specific)
265575_at	At2g14260	1	mixed (tricellular and mature pollen - specific)
265536_at	At2g15880	1	mixed (tricellular and mature pollen - specific)
265528_at	At2g06220	1	mixed (tricellular and mature pollen - specific)
265519_at	At2g06030	1	mixed (tricellular and mature pollen - specific)
265518_at	At2g06040	1	mixed (tricellular and mature pollen - specific)
265497_at	At2g15720	1	mixed (tricellular and mature pollen - specific)
265491_s_at	At1g50810, At2g15650	1	mixed (tricellular and mature pollen - specific)
265489_at	At2g15640	1	mixed (tricellular and mature pollen - specific)
265465_at	At2g37070	1	mixed (tricellular and mature pollen - specific)
265461_at	At2g46500	1	mixed (tricellular and mature pollen - specific)
265458_at	At2g46580	1	mixed (tricellular and mature pollen - specific)
265451_at	At2g46490	1	mixed (tricellular and mature pollen - specific)
265446_at	At2g37110	1	mixed (tricellular and mature pollen - specific)
265430_at	At2g20700	1	mixed (tricellular and mature pollen - specific)
265419_at	At2g20840	1	mixed (tricellular and mature pollen - specific)
265404_at	At2g16730	1	mixed (tricellular and mature pollen - specific)
265401_at	At2g10970	1	mixed (tricellular and mature pollen - specific)
265393_at	At2g20830	1	mixed (tricellular and mature pollen - specific)
265392_at	At2g20860	1	mixed (tricellular and mature pollen - specific)
265368_at	At2g13350	1	mixed (tricellular and mature pollen - specific)
265348_at	At2g22600	1	mixed (tricellular and mature pollen - specific)
265347_at	At2g22740	1	mixed (tricellular and mature pollen - specific)
265322_at	At2g18270	1	mixed (tricellular and mature pollen - specific)
265321_at	At2g18280	1	mixed (tricellular and mature pollen - specific)
265311_at	At2g20250	1	mixed (tricellular and mature pollen - specific)
265306_at	At2g20320	1	mixed (tricellular and mature pollen - specific)
265289_at	At2g22690	1	mixed (tricellular and mature pollen - specific)
265280_at	At2g28355	1	mixed (tricellular and mature pollen - specific)
265275_at	At2g28440	1	mixed (tricellular and mature pollen - specific)
265273_at	At2g28320	1	mixed (tricellular and mature pollen - specific)
265243_at	At2g43040	1	mixed (tricellular and mature pollen - specific)
265213_at	At1g05020	1	mixed (tricellular and mature pollen - specific)
265205_at	At2g36660	1	mixed (tricellular and mature pollen - specific)
265191_at	At1g05120	1	mixed (tricellular and mature pollen - specific)
265183_at	At1g23750	1	mixed (tricellular and mature pollen - specific)
265178_at	At1g23540	1	mixed (tricellular and mature pollen - specific)
265141_at	At1g51350	1	mixed (tricellular and mature pollen - specific)
265134_at	At1g51260	1	mixed (tricellular and mature pollen - specific)
265133_s_at	At1g51240, At1g51250	1	mixed (tricellular and mature pollen - specific)
265127_at	At1g55560	1	mixed (tricellular and mature pollen - specific)
265125_at	At1g55410	1	mixed (tricellular and mature pollen - specific)
265115_at	At1g62450	1	mixed (tricellular and mature pollen - specific)
265080_at	At1g55570	1	mixed (tricellular and mature pollen - specific)
265077_at	At1g55530	1	mixed (tricellular and mature pollen - specific)
265071_at	At1g55520	1	mixed (tricellular and mature pollen - specific)
265047_at	At1g51960	1	mixed (tricellular and mature pollen - specific)
265045_s_at	At1g03930, At5g44100	1	mixed (tricellular and mature pollen - specific)
265038_at	At1g03920	1	mixed (tricellular and mature pollen - specific)
265022_at	At1g24520	1	mixed (tricellular and mature pollen - specific)
265007_s_at	At1g61563, At1g61566	1	mixed (tricellular and mature pollen - specific)
264993_at	At1g67290	1	mixed (tricellular and mature pollen - specific)
264944_at	At1g76940	1	mixed (tricellular and mature pollen - specific)
264938_at	At1g60610	1	mixed (tricellular and mature pollen - specific)
264923_s_at	At1g60740, At1g65970	1	mixed (tricellular and mature pollen - specific)
264914_at	At1g60780	1	mixed (tricellular and mature pollen - specific)
264896_at	At1g23210	1	mixed (tricellular and mature pollen - specific)
264869_at	At1g24350	1	mixed (tricellular and mature pollen - specific)
264863_at	At1g24110	1	mixed (tricellular and mature pollen - specific)
264862_at	At1g24330	1	mixed (tricellular and mature pollen - specific)
264856_at	At2g17370	1	mixed (tricellular and mature pollen - specific)
264836_at	At1g03610	1	mixed (tricellular and mature pollen - specific)
264835_at	At1g03550	1	mixed (tricellular and mature pollen - specific)
264822_at	At1g03457	1	mixed (tricellular and mature pollen - specific)
264815_at	At1g03620	1	mixed (tricellular and mature pollen - specific)
264813_at	At2g17890	1	mixed (tricellular and mature pollen - specific)
264808_at	At1g08770	1	mixed (tricellular and mature pollen - specific)
264805_at	At1g08600	1	mixed (tricellular and mature pollen - specific)
264798_at	At1g08730	1	mixed (tricellular and mature pollen - specific)
264760_at	At1g61290	1	mixed (tricellular and mature pollen - specific)
264716_at	At1g70170	1	mixed (tricellular and mature pollen - specific)
264684_at	At1g65590	1	mixed (tricellular and mature pollen - specific)
264667_s_at	At1g09980, At1g58350	1	mixed (tricellular and mature pollen - specific)
264660_at	At1g09940	1	mixed (tricellular and mature pollen - specific)
264659_at	At1g09930	1	mixed (tricellular and mature pollen - specific)
264646_at	At1g08860	1	mixed (tricellular and mature pollen - specific)
264617_at	At2g17660	1	mixed (tricellular and mature pollen - specific)
264602_at	At1g04700	1	mixed (tricellular and mature pollen - specific)
264601_at	At1g04540	1	mixed (tricellular and mature pollen - specific)
264599_at	At1g04600	1	mixed (tricellular and mature pollen - specific)
264593_at	At2g17800	1	mixed (tricellular and mature pollen - specific)
264576_at	At1g05360	1	mixed (tricellular and mature pollen - specific)
264558_at	At1g09600	1	mixed (tricellular and mature pollen - specific)
264528_at	At1g30810	1	mixed (tricellular and mature pollen - specific)
264512_at	At1g09575	1	mixed (tricellular and mature pollen - specific)
264480_at	At1g77300	1	mixed (tricellular and mature pollen - specific)
264427_at	At1g61770	1	mixed (tricellular and mature pollen - specific)
264395_at	At1g12070	1	mixed (tricellular and mature pollen - specific)
264387_at	At1g11990	1	mixed (tricellular and mature pollen - specific)
264373_at	At1g11890	1	mixed (tricellular and mature pollen - specific)
264369_at	At1g70430	1	mixed (tricellular and mature pollen - specific)
264366_at	At1g03250	1	mixed (tricellular and mature pollen - specific)
264358_at	At1g03180	1	mixed (tricellular and mature pollen - specific)
264353_at	At1g03260	1	mixed (tricellular and mature pollen - specific)
264304_at	At1g78895	1	mixed (tricellular and mature pollen - specific)
264292_at	At1g78790	1	mixed (tricellular and mature pollen - specific)
264284_at	At1g61860	1	mixed (tricellular and mature pollen - specific)
264283_at	At1g61850	1	mixed (tricellular and mature pollen - specific)
264269_at	At1g60240	1	mixed (tricellular and mature pollen - specific)
264253_at	At1g09170	1	mixed (tricellular and mature pollen - specific)
264252_at	At1g09180	1	mixed (tricellular and mature pollen - specific)
264229_at	At1g67480	1	mixed (tricellular and mature pollen - specific)
264206_at	At1g22730	1	mixed (tricellular and mature pollen - specific)
264200_at	At1g22650	1	mixed (tricellular and mature pollen - specific)
264190_at	At1g54830	1	mixed (tricellular and mature pollen - specific)
264154_at	At1g65430	1	mixed (tricellular and mature pollen - specific)
264139_at	At1g78940	1	mixed (tricellular and mature pollen - specific)
264136_at	At1g78980	1	mixed (tricellular and mature pollen - specific)
264127_at	At1g79250	1	mixed (tricellular and mature pollen - specific)
264112_at	At2g13675	1	mixed (tricellular and mature pollen - specific)
264108_at	At2g13670	1	mixed (tricellular and mature pollen - specific)
264085_at	At2g31250	1	mixed (tricellular and mature pollen - specific)
264059_at	At2g31305	1	mixed (tricellular and mature pollen - specific)
264055_at	At2g28590	1	mixed (tricellular and mature pollen - specific)
264053_at	At2g22560	1	mixed (tricellular and mature pollen - specific)
264051_at	At2g22340	1	mixed (tricellular and mature pollen - specific)
264011_at	At2g21090	1	mixed (tricellular and mature pollen - specific)
263983_at	At2g42780	1	mixed (tricellular and mature pollen - specific)
263950_at	At2g36020	1	mixed (tricellular and mature pollen - specific)
263930_at	At2g36300	1	mixed (tricellular and mature pollen - specific)
263901_at	At2g36320	1	mixed (tricellular and mature pollen - specific)
263889_at	At2g37010	1	mixed (tricellular and mature pollen - specific)
263876_at	At2g21880	1	mixed (tricellular and mature pollen - specific)
263856_at	At2g04410	1	mixed (tricellular and mature pollen - specific)
263838_at	At2g36880	1	mixed (tricellular and mature pollen - specific)
263828_at	At2g40250	1	mixed (tricellular and mature pollen - specific)
263781_at	At2g46360	1	mixed (tricellular and mature pollen - specific)
263765_at	At2g21540	1	mixed (tricellular and mature pollen - specific)
263748_at	At2g21480	1	mixed (tricellular and mature pollen - specific)
263720_at	At2g13620	1	mixed (tricellular and mature pollen - specific)
263718_at	At2g13570	1	mixed (tricellular and mature pollen - specific)
263681_at	At1g26840	1	mixed (tricellular and mature pollen - specific)
263659_at	At1g04470	1	mixed (tricellular and mature pollen - specific)
263655_at	At1g04500	1	mixed (tricellular and mature pollen - specific)
263566_at	At2g15340	1	mixed (tricellular and mature pollen - specific)
263526_at	At2g24830	1	mixed (tricellular and mature pollen - specific)
263489_at	At2g31830	1	mixed (tricellular and mature pollen - specific)
263482_at	At2g03980	1	mixed (tricellular and mature pollen - specific)
263461_at	At2g31800	1	mixed (tricellular and mature pollen - specific)
263458_at	At2g22290	1	mixed (tricellular and mature pollen - specific)
263453_at	At2g22180	1	mixed (tricellular and mature pollen - specific)
263450_at	At2g31500	1	mixed (tricellular and mature pollen - specific)
263446_at	At2g31630	1	mixed (tricellular and mature pollen - specific)
263440_at	At2g28640	1	mixed (tricellular and mature pollen - specific)
263417_at	At2g17180	1	mixed (tricellular and mature pollen - specific)
263378_at	At2g40180	1	mixed (tricellular and mature pollen - specific)
263368_at	At2g20470	1	mixed (tricellular and mature pollen - specific)
263366_at	At2g20440	1	mixed (tricellular and mature pollen - specific)
263361_at	At2g03840	1	mixed (tricellular and mature pollen - specific)
263328_at	At2g15280	1	mixed (tricellular and mature pollen - specific)
263324_at	At2g04220	1	mixed (tricellular and mature pollen - specific)
263321_at	At2g47170	1	mixed (tricellular and mature pollen - specific)
263304_at	At2g01920	1	mixed (tricellular and mature pollen - specific)
263277_at	At2g14110	1	mixed (tricellular and mature pollen - specific)
263271_s_at	At1g35110, At2g11480, At4g19310, At5g28970, At5g36030	1	mixed (tricellular and mature pollen - specific)
263263_at	At2g38840	1	mixed (tricellular and mature pollen - specific)
263243_at	At2g31350	1	mixed (tricellular and mature pollen - specific)
263241_at	At2g16500	1	mixed (tricellular and mature pollen - specific)
263215_at	At1g30710	1	mixed (tricellular and mature pollen - specific)
263202_at	At1g05630	1	mixed (tricellular and mature pollen - specific)
263193_at	At1g36050	1	mixed (tricellular and mature pollen - specific)
263190_at	At1g36105	1	mixed (tricellular and mature pollen - specific)
263172_at	At1g54170	1	mixed (tricellular and mature pollen - specific)
263166_at	At1g03050	1	mixed (tricellular and mature pollen - specific)
263165_at	At1g03060	1	mixed (tricellular and mature pollen - specific)
263164_at	At1g03070	1	mixed (tricellular and mature pollen - specific)
263144_at	At1g54070	1	mixed (tricellular and mature pollen - specific)
263126_at	At1g78460	1	mixed (tricellular and mature pollen - specific)
263108_at	At1g65240	1	mixed (tricellular and mature pollen - specific)
263084_at	At2g27180	1	mixed (tricellular and mature pollen - specific)
263072_at	At2g17530	1	mixed (tricellular and mature pollen - specific)
263062_at	At2g18180	1	mixed (tricellular and mature pollen - specific)
263043_at	At1g23350	1	mixed (tricellular and mature pollen - specific)
263029_at	At1g24050	1	mixed (tricellular and mature pollen - specific)
263007_at	At1g54260	1	mixed (tricellular and mature pollen - specific)
263006_at	At1g54240	1	mixed (tricellular and mature pollen - specific)
262998_at	At1g54280	1	mixed (tricellular and mature pollen - specific)
262959_at	At1g54290	1	mixed (tricellular and mature pollen - specific)
262952_at	At1g75770	1	mixed (tricellular and mature pollen - specific)
262942_at	At1g79450	1	mixed (tricellular and mature pollen - specific)
262936_at	At1g79400	1	mixed (tricellular and mature pollen - specific)
262933_at	At1g65840	1	mixed (tricellular and mature pollen - specific)
262929_at	At1g65720	1	mixed (tricellular and mature pollen - specific)
262928_at	At1g65760	1	mixed (tricellular and mature pollen - specific)
262917_at	At1g64800	1	mixed (tricellular and mature pollen - specific)
262900_at	At1g59890	1	mixed (tricellular and mature pollen - specific)
262896_at	At1g59820	1	mixed (tricellular and mature pollen - specific)
262885_at	At1g64740	1	mixed (tricellular and mature pollen - specific)
262868_at	At1g64980	1	mixed (tricellular and mature pollen - specific)
262829_at	At1g14970	1	mixed (tricellular and mature pollen - specific)
262817_at	At1g11770	1	mixed (tricellular and mature pollen - specific)
262815_at	At1g11610	1	mixed (tricellular and mature pollen - specific)
262814_at	At1g11660	1	mixed (tricellular and mature pollen - specific)
262786_at	At1g10740	1	mixed (tricellular and mature pollen - specific)
262760_at	At1g10770	1	mixed (tricellular and mature pollen - specific)
262757_at	At1g16380	1	mixed (tricellular and mature pollen - specific)
262755_at	At1g16360	1	mixed (tricellular and mature pollen - specific)
262750_at	At1g28710	1	mixed (tricellular and mature pollen - specific)
262746_at	At1g28960	1	mixed (tricellular and mature pollen - specific)
262742_at	At1g28550	1	mixed (tricellular and mature pollen - specific)
262723_at	At1g43630	1	mixed (tricellular and mature pollen - specific)
262719_at	At1g43590	1	mixed (tricellular and mature pollen - specific)
262707_at	At1g16290	1	mixed (tricellular and mature pollen - specific)
262696_at	At1g75870	1	mixed (tricellular and mature pollen - specific)
262673_at	At1g76060	1	mixed (tricellular and mature pollen - specific)
262664_at	At1g13970	1	mixed (tricellular and mature pollen - specific)
262647_at	At1g14020	1	mixed (tricellular and mature pollen - specific)
262620_at	At1g06540	1	mixed (tricellular and mature pollen - specific)
262601_at	At1g15310	1	mixed (tricellular and mature pollen - specific)
262599_at	At1g15350	1	mixed (tricellular and mature pollen - specific)
262597_at	At1g15470	1	mixed (tricellular and mature pollen - specific)
262587_at	At1g15490	1	mixed (tricellular and mature pollen - specific)
262571_at	At1g15430	1	mixed (tricellular and mature pollen - specific)
262540_at	At1g34260	1	mixed (tricellular and mature pollen - specific)
262511_at	At1g11250	1	mixed (tricellular and mature pollen - specific)
262493_at	At1g21660	1	mixed (tricellular and mature pollen - specific)
262463_at	At1g50310	1	mixed (tricellular and mature pollen - specific)
262460_s_at	At1g06030, At1g50390	1	mixed (tricellular and mature pollen - specific)
262413_at	At1g34780	1	mixed (tricellular and mature pollen - specific)
262407_at	At1g34630	1	mixed (tricellular and mature pollen - specific)
262404_at	At1g34660	1	mixed (tricellular and mature pollen - specific)
262393_at	At1g49490	1	mixed (tricellular and mature pollen - specific)
262389_at	At1g49270	1	mixed (tricellular and mature pollen - specific)
262387_s_at	At1g49340, At1g51040	1	mixed (tricellular and mature pollen - specific)
262359_at	At1g73070	1	mixed (tricellular and mature pollen - specific)
262350_at	At2g48150	1	mixed (tricellular and mature pollen - specific)
262296_at	At1g27630	1	mixed (tricellular and mature pollen - specific)
262291_at	At1g70790	1	mixed (tricellular and mature pollen - specific)
262289_at	At1g70770	1	mixed (tricellular and mature pollen - specific)
262282_at	At1g68610	1	mixed (tricellular and mature pollen - specific)
262279_at	At1g68630	1	mixed (tricellular and mature pollen - specific)
262233_at	At1g48310	1	mixed (tricellular and mature pollen - specific)
262216_at	At1g74780	1	mixed (tricellular and mature pollen - specific)
262193_at	At1g77840	1	mixed (tricellular and mature pollen - specific)
262179_at	At1g77980	1	mixed (tricellular and mature pollen - specific)
262169_at	At1g74860	1	mixed (tricellular and mature pollen - specific)
262156_at	At1g52680	1	mixed (tricellular and mature pollen - specific)
262147_at	At1g52570	1	mixed (tricellular and mature pollen - specific)
262146_at	At1g52580	1	mixed (tricellular and mature pollen - specific)
262122_at	At1g02790	1	mixed (tricellular and mature pollen - specific)
262066_at	At1g79950	1	mixed (tricellular and mature pollen - specific)
262036_at	At1g35530	1	mixed (tricellular and mature pollen - specific)
262030_s_at	At1g37170, At1g43210, At1g43240, At4g07522, At4g08610, At4g09625	1	mixed (tricellular and mature pollen - specific)
262026_at	At1g35670	1	mixed (tricellular and mature pollen - specific)
262022_at	At1g35490	1	mixed (tricellular and mature pollen - specific)
262003_at	At1g64460	1	mixed (tricellular and mature pollen - specific)
261983_at	At1g33770	1	mixed (tricellular and mature pollen - specific)
261974_at	At1g64630	1	mixed (tricellular and mature pollen - specific)
261973_at	At1g64610	1	mixed (tricellular and mature pollen - specific)
261947_at	At1g64470	1	mixed (tricellular and mature pollen - specific)
261943_at	At1g80660	1	mixed (tricellular and mature pollen - specific)
261929_at	At1g22460	1	mixed (tricellular and mature pollen - specific)
261897_at	At1g80950	1	mixed (tricellular and mature pollen - specific)
261887_at	At1g80780	1	mixed (tricellular and mature pollen - specific)
261875_at	At1g50610	1	mixed (tricellular and mature pollen - specific)
261870_at	At1g11570	1	mixed (tricellular and mature pollen - specific)
261841_at	At1g15920	1	mixed (tricellular and mature pollen - specific)
261832_at	At1g10650	1	mixed (tricellular and mature pollen - specific)
261830_at	At1g10620	1	mixed (tricellular and mature pollen - specific)
261829_at	At1g10680	1	mixed (tricellular and mature pollen - specific)
261827_at	At1g11480	1	mixed (tricellular and mature pollen - specific)
261818_at	At1g11390	1	mixed (tricellular and mature pollen - specific)
261816_at	At1g08150	1	mixed (tricellular and mature pollen - specific)
261812_at	At1g08270	1	mixed (tricellular and mature pollen - specific)
261805_at	At1g30540	1	mixed (tricellular and mature pollen - specific)
261791_at	At1g16170	1	mixed (tricellular and mature pollen - specific)
261786_at	At1g15990	1	mixed (tricellular and mature pollen - specific)
261739_at	At1g47750	1	mixed (tricellular and mature pollen - specific)
261722_at	At1g08510	1	mixed (tricellular and mature pollen - specific)
261716_at	At1g18410	1	mixed (tricellular and mature pollen - specific)
261688_at	At1g47380	1	mixed (tricellular and mature pollen - specific)
261687_at	At1g47280	1	mixed (tricellular and mature pollen - specific)
261649_at	At1g27700	1	mixed (tricellular and mature pollen - specific)
261643_at	At1g27720	1	mixed (tricellular and mature pollen - specific)
261639_at	At1g50010	1	mixed (tricellular and mature pollen - specific)
261624_at	At1g02000	1	mixed (tricellular and mature pollen - specific)
261623_at	At1g01980	1	mixed (tricellular and mature pollen - specific)
261615_at	At1g33050	1	mixed (tricellular and mature pollen - specific)
261593_at	At1g33170	1	mixed (tricellular and mature pollen - specific)
261559_at	At1g01780	1	mixed (tricellular and mature pollen - specific)
261557_at	At1g63640	1	mixed (tricellular and mature pollen - specific)
261556_s_at	At1g62600, At1g63390	1	mixed (tricellular and mature pollen - specific)
261528_at	At1g14420	1	mixed (tricellular and mature pollen - specific)
261515_at	At1g71800	1	mixed (tricellular and mature pollen - specific)
261512_at	At1g71790	1	mixed (tricellular and mature pollen - specific)
261511_at	At1g71770	1	mixed (tricellular and mature pollen - specific)
261506_at	At1g71697	1	mixed (tricellular and mature pollen - specific)
261492_at	At1g14290	1	mixed (tricellular and mature pollen - specific)
261482_at	At1g14530	1	mixed (tricellular and mature pollen - specific)
261481_at	At1g14260	1	mixed (tricellular and mature pollen - specific)
261455_at	At1g21070	1	mixed (tricellular and mature pollen - specific)
261430_at	At1g18830	1	mixed (tricellular and mature pollen - specific)
261423_at	At1g18750	1	mixed (tricellular and mature pollen - specific)
261401_at	At1g79640	1	mixed (tricellular and mature pollen - specific)
261383_at	At1g05380	1	mixed (tricellular and mature pollen - specific)
261372_at	At1g53010	1	mixed (tricellular and mature pollen - specific)
261356_at	At1g79660	1	mixed (tricellular and mature pollen - specific)
261312_at	At1g05790	1	mixed (tricellular and mature pollen - specific)
261246_at	At1g20080	1	mixed (tricellular and mature pollen - specific)
261217_at	At1g32850	1	mixed (tricellular and mature pollen - specific)
261179_at	At1g04985	1	mixed (tricellular and mature pollen - specific)
261178_at	At1g04760	1	mixed (tricellular and mature pollen - specific)
261171_at	At1g04880	1	mixed (tricellular and mature pollen - specific)
261150_at	At1g19640	1	mixed (tricellular and mature pollen - specific)
261142_at	At1g19780	1	mixed (tricellular and mature pollen - specific)
261140_at	At1g19680	1	mixed (tricellular and mature pollen - specific)
261129_at	At1g04820	1	mixed (tricellular and mature pollen - specific)
261127_at	At1g04790	1	mixed (tricellular and mature pollen - specific)
261105_at	At1g63000	1	mixed (tricellular and mature pollen - specific)
261079_s_at	At1g07470, At1g07480	1	mixed (tricellular and mature pollen - specific)
261069_at	At1g07410	1	mixed (tricellular and mature pollen - specific)
261045_at	At1g01310	1	mixed (tricellular and mature pollen - specific)
261015_at	At1g26480	1	mixed (tricellular and mature pollen - specific)
260992_at	At1g12150	1	mixed (tricellular and mature pollen - specific)
260985_at	At1g53500	1	mixed (tricellular and mature pollen - specific)
260969_at	At1g12240	1	mixed (tricellular and mature pollen - specific)
260964_at	At1g45050	1	mixed (tricellular and mature pollen - specific)
260961_at	At1g05960	1	mixed (tricellular and mature pollen - specific)
260959_at	At1g06050	1	mixed (tricellular and mature pollen - specific)
260937_at	At1g45160	1	mixed (tricellular and mature pollen - specific)
260915_at	At1g02660	1	mixed (tricellular and mature pollen - specific)
260896_at	At1g29310	1	mixed (tricellular and mature pollen - specific)
260888_at	At1g29140	1	mixed (tricellular and mature pollen - specific)
260886_at	At1g29200	1	mixed (tricellular and mature pollen - specific)
260866_at	At1g43886	1	mixed (tricellular and mature pollen - specific)
260847_s_at	At1g17290, At1g72330	1	mixed (tricellular and mature pollen - specific)
260835_at	At1g06700	1	mixed (tricellular and mature pollen - specific)
260828_at	At1g06750	1	mixed (tricellular and mature pollen - specific)
260823_at	At1g06770	1	mixed (tricellular and mature pollen - specific)
260818_at	At1g06890	1	mixed (tricellular and mature pollen - specific)
260814_at	At1g43710	1	mixed (tricellular and mature pollen - specific)
260777_at	At1g14560	1	mixed (tricellular and mature pollen - specific)
260775_at	At1g78300	1	mixed (tricellular and mature pollen - specific)
260771_at	At1g49160	1	mixed (tricellular and mature pollen - specific)
260740_at	At1g15020	1	mixed (tricellular and mature pollen - specific)
260737_at	At1g17540	1	mixed (tricellular and mature pollen - specific)
260722_at	At1g48040	1	mixed (tricellular and mature pollen - specific)
260718_at	At1g48110	1	mixed (tricellular and mature pollen - specific)
260681_at	At1g08020	1	mixed (tricellular and mature pollen - specific)
260661_at	At1g19500	1	mixed (tricellular and mature pollen - specific)
260647_at	At1g08030	1	mixed (tricellular and mature pollen - specific)
260642_at	At1g53260	1	mixed (tricellular and mature pollen - specific)
260609_at	At2g43690	1	mixed (tricellular and mature pollen - specific)
260597_at	At1g55915	1	mixed (tricellular and mature pollen - specific)
260589_at	At1g53400	1	mixed (tricellular and mature pollen - specific)
260588_at	At1g53320	1	mixed (tricellular and mature pollen - specific)
260577_at	At2g47340	1	mixed (tricellular and mature pollen - specific)
260571_at	At2g43790	1	mixed (tricellular and mature pollen - specific)
260518_at	At1g51410	1	mixed (tricellular and mature pollen - specific)
260513_at	At1g51490	1	mixed (tricellular and mature pollen - specific)
260502_at	At1g47270	1	mixed (tricellular and mature pollen - specific)
260478_at	At1g11040	1	mixed (tricellular and mature pollen - specific)
260445_at	At1g68370	1	mixed (tricellular and mature pollen - specific)
260428_at	At1g72340	1	mixed (tricellular and mature pollen - specific)
260424_at	At1g72460	1	mixed (tricellular and mature pollen - specific)
260386_at	At1g74010	1	mixed (tricellular and mature pollen - specific)
260381_at	At1g73860	1	mixed (tricellular and mature pollen - specific)
260361_at	At1g69360	1	mixed (tricellular and mature pollen - specific)
260354_at	At1g69330	1	mixed (tricellular and mature pollen - specific)
260342_at	At1g69280	1	mixed (tricellular and mature pollen - specific)
260335_at	At1g74000	1	mixed (tricellular and mature pollen - specific)
260320_at	At1g63930	1	mixed (tricellular and mature pollen - specific)
260306_at	At1g70540	1	mixed (tricellular and mature pollen - specific)
260305_at	At1g70490	1	mixed (tricellular and mature pollen - specific)
260297_at	At1g80280	1	mixed (tricellular and mature pollen - specific)
260290_at	At1g80510	1	mixed (tricellular and mature pollen - specific)
260274_at	At1g80460	1	mixed (tricellular and mature pollen - specific)
260246_at	At1g74220	1	mixed (tricellular and mature pollen - specific)
260244_at	At1g74320	1	mixed (tricellular and mature pollen - specific)
260231_at	At1g74410	1	mixed (tricellular and mature pollen - specific)
260213_at	At1g74490	1	mixed (tricellular and mature pollen - specific)
260197_at	At1g67623	1	mixed (tricellular and mature pollen - specific)
260196_at	At1g67570	1	mixed (tricellular and mature pollen - specific)
260195_at	At1g67540	1	mixed (tricellular and mature pollen - specific)
260194_at	At1g67530	1	mixed (tricellular and mature pollen - specific)
260193_at	At1g67640	1	mixed (tricellular and mature pollen - specific)
260183_at	At1g35970	1	mixed (tricellular and mature pollen - specific)
260174_at	At1g71940	1	mixed (tricellular and mature pollen - specific)
260162_at	At1g79830	1	mixed (tricellular and mature pollen - specific)
260161_at	At1g79860	1	mixed (tricellular and mature pollen - specific)
260158_at	At1g79910	1	mixed (tricellular and mature pollen - specific)
260136_at	At1g66360	1	mixed (tricellular and mature pollen - specific)
260104_x_at	At1g35410	1	mixed (tricellular and mature pollen - specific)
260094_at	At1g73250	1	mixed (tricellular and mature pollen - specific)
260083_at	At1g63220	1	mixed (tricellular and mature pollen - specific)
260076_at	At1g73630	1	mixed (tricellular and mature pollen - specific)
260056_at	At1g78140	1	mixed (tricellular and mature pollen - specific)
260032_at	At1g68750	1	mixed (tricellular and mature pollen - specific)
260026_at	At1g29970	1	mixed (tricellular and mature pollen - specific)
260013_at	At1g68090	1	mixed (tricellular and mature pollen - specific)
260011_at	At1g68110	1	mixed (tricellular and mature pollen - specific)
259998_at	At1g68120	1	mixed (tricellular and mature pollen - specific)
259993_at	At1g67960	1	mixed (tricellular and mature pollen - specific)
259950_at	At1g71410	1	mixed (tricellular and mature pollen - specific)
259886_at	At1g76370	1	mixed (tricellular and mature pollen - specific)
259869_at	At1g76770	1	mixed (tricellular and mature pollen - specific)
259866_at	At1g76640	1	mixed (tricellular and mature pollen - specific)
259836_at	At1g52240	1	mixed (tricellular and mature pollen - specific)
259825_at	At1g66260	1	mixed (tricellular and mature pollen - specific)
259820_at	At1g66210	1	mixed (tricellular and mature pollen - specific)
259780_at	At1g29630	1	mixed (tricellular and mature pollen - specific)
259740_at	At1g64300	1	mixed (tricellular and mature pollen - specific)
259720_at	At1g61080	1	mixed (tricellular and mature pollen - specific)
259693_at	At1g63060	1	mixed (tricellular and mature pollen - specific)
259676_at	At1g77730	1	mixed (tricellular and mature pollen - specific)
259642_at	At1g69030	1	mixed (tricellular and mature pollen - specific)
259611_at	At1g52280	1	mixed (tricellular and mature pollen - specific)
259538_at	At1g12310	1	mixed (tricellular and mature pollen - specific)
259537_at	At1g12370	1	mixed (tricellular and mature pollen - specific)
259530_at	At1g12450	1	mixed (tricellular and mature pollen - specific)
259527_at	At1g12600	1	mixed (tricellular and mature pollen - specific)
259517_at	At1g20630	1	mixed (tricellular and mature pollen - specific)
259512_at	At1g12360	1	mixed (tricellular and mature pollen - specific)
259498_at	At1g15880	1	mixed (tricellular and mature pollen - specific)
259482_at	At1g19090	1	mixed (tricellular and mature pollen - specific)
259470_at	At1g19110	1	mixed (tricellular and mature pollen - specific)
259464_at	At1g18990	1	mixed (tricellular and mature pollen - specific)
259451_at	At1g13890	1	mixed (tricellular and mature pollen - specific)
259436_at	At1g01500	1	mixed (tricellular and mature pollen - specific)
259425_at	At1g01460	1	mixed (tricellular and mature pollen - specific)
259420_at	At1g13900	1	mixed (tricellular and mature pollen - specific)
259408_at	At3g25800	1	mixed (tricellular and mature pollen - specific)
259379_at	At3g16350	1	mixed (tricellular and mature pollen - specific)
259377_at	At3g16380	1	mixed (tricellular and mature pollen - specific)
259376_at	At3g16320	1	mixed (tricellular and mature pollen - specific)
259370_at	At1g69050	1	mixed (tricellular and mature pollen - specific)
259362_s_at	At1g13350, At3g53640	1	mixed (tricellular and mature pollen - specific)
259351_at	At3g05150	1	mixed (tricellular and mature pollen - specific)
259350_at	At3g05140	1	mixed (tricellular and mature pollen - specific)
259343_s_at	At3g03780, At5g17920	1	mixed (tricellular and mature pollen - specific)
259339_at	At3g03900	1	mixed (tricellular and mature pollen - specific)
259338_at	At3g03800	1	mixed (tricellular and mature pollen - specific)
259337_at	At3g03720	1	mixed (tricellular and mature pollen - specific)
259321_at	At3g01040	1	mixed (tricellular and mature pollen - specific)
259315_at	At3g01200	1	mixed (tricellular and mature pollen - specific)
259269_at	At3g01270	1	mixed (tricellular and mature pollen - specific)
259266_at	At3g01240	1	mixed (tricellular and mature pollen - specific)
259265_at	At3g01250	1	mixed (tricellular and mature pollen - specific)
259262_at	At3g01020	1	mixed (tricellular and mature pollen - specific)
259189_at	At3g01700	1	mixed (tricellular and mature pollen - specific)
259177_at	At3g01630	1	mixed (tricellular and mature pollen - specific)
259162_at	At3g01640	1	mixed (tricellular and mature pollen - specific)
259147_at	At3g10360	1	mixed (tricellular and mature pollen - specific)
259146_at	At3g10370	1	mixed (tricellular and mature pollen - specific)
259125_at	At3g02300	1	mixed (tricellular and mature pollen - specific)
259109_at	At3g05580	1	mixed (tricellular and mature pollen - specific)
259103_at	At3g11690	1	mixed (tricellular and mature pollen - specific)
259077_s_at	At3g02230, At5g15650	1	mixed (tricellular and mature pollen - specific)
259068_at	At3g07560	1	mixed (tricellular and mature pollen - specific)
259064_at	At3g07490	1	mixed (tricellular and mature pollen - specific)
259044_at	At3g03430	1	mixed (tricellular and mature pollen - specific)
259041_at	At3g07330	1	mixed (tricellular and mature pollen - specific)
258992_at	At3g08930	1	mixed (tricellular and mature pollen - specific)
258984_at	At3g08970	1	mixed (tricellular and mature pollen - specific)
258978_at	At3g09320	1	mixed (tricellular and mature pollen - specific)
258968_at	At3g10460	1	mixed (tricellular and mature pollen - specific)
258967_at	At3g10470	1	mixed (tricellular and mature pollen - specific)
258964_at	At3g10540	1	mixed (tricellular and mature pollen - specific)
258945_at	At3g10660	1	mixed (tricellular and mature pollen - specific)
258902_at	At3g06483	1	mixed (tricellular and mature pollen - specific)
258896_at	At3g05710	1	mixed (tricellular and mature pollen - specific)
258892_at	At3g05670	1	mixed (tricellular and mature pollen - specific)
258889_at	At3g05610	1	mixed (tricellular and mature pollen - specific)
258886_at	At3g05720	1	mixed (tricellular and mature pollen - specific)
258883_at	At3g09970	1	mixed (tricellular and mature pollen - specific)
258870_at	At3g03080	1	mixed (tricellular and mature pollen - specific)
258869_at	At3g03090	1	mixed (tricellular and mature pollen - specific)
258864_at	At3g03210	1	mixed (tricellular and mature pollen - specific)
258849_at	At3g03250	1	mixed (tricellular and mature pollen - specific)
258843_at	At3g04690	1	mixed (tricellular and mature pollen - specific)
258840_at	At3g04620	1	mixed (tricellular and mature pollen - specific)
258832_at	At3g07070	1	mixed (tricellular and mature pollen - specific)
258796_at	At3g04630	1	mixed (tricellular and mature pollen - specific)
258783_at	At3g11760	1	mixed (tricellular and mature pollen - specific)
258781_at	At3g11740	1	mixed (tricellular and mature pollen - specific)
258777_at	At3g11850	1	mixed (tricellular and mature pollen - specific)
258771_at	At3g10770	1	mixed (tricellular and mature pollen - specific)
258753_at	At3g09530	1	mixed (tricellular and mature pollen - specific)
258748_at	At3g05930	1	mixed (tricellular and mature pollen - specific)
258732_at	At3g05820	1	mixed (tricellular and mature pollen - specific)
258729_at	At3g11900	1	mixed (tricellular and mature pollen - specific)
258722_at	At3g09590	1	mixed (tricellular and mature pollen - specific)
258720_at	At3g09550	1	mixed (tricellular and mature pollen - specific)
258718_at	At3g09760	1	mixed (tricellular and mature pollen - specific)
258714_at	At3g09770	1	mixed (tricellular and mature pollen - specific)
258707_at	At3g09480	1	mixed (tricellular and mature pollen - specific)
258690_at	At3g07960	1	mixed (tricellular and mature pollen - specific)
258689_at	At3g07940	1	mixed (tricellular and mature pollen - specific)
258686_at	At3g07840	1	mixed (tricellular and mature pollen - specific)
258685_at	At3g07830	1	mixed (tricellular and mature pollen - specific)
258680_at	At3g08580	1	mixed (tricellular and mature pollen - specific)
258677_at	At3g08730	1	mixed (tricellular and mature pollen - specific)
258670_at	At3g08810	1	mixed (tricellular and mature pollen - specific)
258665_at	At3g08710	1	mixed (tricellular and mature pollen - specific)
258645_s_at	At3g07850, At3g14040	1	mixed (tricellular and mature pollen - specific)
258644_at	At3g07810	1	mixed (tricellular and mature pollen - specific)
258639_at	At3g07820	1	mixed (tricellular and mature pollen - specific)
258637_at	At3g07880	1	mixed (tricellular and mature pollen - specific)
258636_at	At3g07890	1	mixed (tricellular and mature pollen - specific)
258629_at	At3g02850	1	mixed (tricellular and mature pollen - specific)
258605_at	At3g02970	1	mixed (tricellular and mature pollen - specific)
258600_at	At3g02810	1	mixed (tricellular and mature pollen - specific)
258591_at	At3g04360	1	mixed (tricellular and mature pollen - specific)
258584_at	At3g04090	1	mixed (tricellular and mature pollen - specific)
258567_at	At3g04080	1	mixed (tricellular and mature pollen - specific)
258564_at	At3g06560	1	mixed (tricellular and mature pollen - specific)
258557_at	At3g05990	1	mixed (tricellular and mature pollen - specific)
258523_at	At3g06830	1	mixed (tricellular and mature pollen - specific)
258519_at	At3g06760	1	mixed (tricellular and mature pollen - specific)
258501_at	At3g06780	1	mixed (tricellular and mature pollen - specific)
258500_at	At3g02470	1	mixed (tricellular and mature pollen - specific)
258498_at	At3g02480	1	mixed (tricellular and mature pollen - specific)
258493_at	At3g02555	1	mixed (tricellular and mature pollen - specific)
258491_at	At3g02700	1	mixed (tricellular and mature pollen - specific)
258479_at	At3g02440	1	mixed (tricellular and mature pollen - specific)
258448_at	At3g22290	1	mixed (tricellular and mature pollen - specific)
258443_at	At3g22280	1	mixed (tricellular and mature pollen - specific)
258442_at	At3g01015	1	mixed (tricellular and mature pollen - specific)
258400_at	At3g15470	1	mixed (tricellular and mature pollen - specific)
258390_at	At3g15410	1	mixed (tricellular and mature pollen - specific)
258372_at	At3g14400	1	mixed (tricellular and mature pollen - specific)
258361_at	At3g14270	1	mixed (tricellular and mature pollen - specific)
258344_at	At3g22650	1	mixed (tricellular and mature pollen - specific)
258337_at	At3g16040	1	mixed (tricellular and mature pollen - specific)
258330_at	At3g16130	1	mixed (tricellular and mature pollen - specific)
258326_at	At3g22760	1	mixed (tricellular and mature pollen - specific)
258323_at	At3g22750	1	mixed (tricellular and mature pollen - specific)
258294_at	At3g23350	1	mixed (tricellular and mature pollen - specific)
258280_at	At3g26880	1	mixed (tricellular and mature pollen - specific)
258278_at	At3g26860	1	mixed (tricellular and mature pollen - specific)
258256_at	At3g26890	1	mixed (tricellular and mature pollen - specific)
258227_at	At3g15620	1	mixed (tricellular and mature pollen - specific)
258216_at	At3g17980	1	mixed (tricellular and mature pollen - specific)
258212_at	At3g17920	1	mixed (tricellular and mature pollen - specific)
258205_at	At3g13970	1	mixed (tricellular and mature pollen - specific)
258200_at	At3g13900	1	mixed (tricellular and mature pollen - specific)
258191_at	At3g29100	1	mixed (tricellular and mature pollen - specific)
258168_at	At3g21570	1	mixed (tricellular and mature pollen - specific)
258158_at	At3g17790	1	mixed (tricellular and mature pollen - specific)
258134_at	At3g24530	1	mixed (tricellular and mature pollen - specific)
258129_at	At3g24620	1	mixed (tricellular and mature pollen - specific)
258123_at	At3g18040	1	mixed (tricellular and mature pollen - specific)
258095_at	At3g23610	1	mixed (tricellular and mature pollen - specific)
258092_at	At3g14595	1	mixed (tricellular and mature pollen - specific)
258084_at	At3g26020	1	mixed (tricellular and mature pollen - specific)
258077_at	At3g26110	1	mixed (tricellular and mature pollen - specific)
258075_at	At3g25900	1	mixed (tricellular and mature pollen - specific)
258062_at	At3g26000	1	mixed (tricellular and mature pollen - specific)
258058_at	At3g28980	1	mixed (tricellular and mature pollen - specific)
258035_at	At3g21180	1	mixed (tricellular and mature pollen - specific)
258032_at	At3g21170	1	mixed (tricellular and mature pollen - specific)
258022_at	At3g19460	1	mixed (tricellular and mature pollen - specific)
258012_at	At3g19310	1	mixed (tricellular and mature pollen - specific)
257999_at	At3g27540	1	mixed (tricellular and mature pollen - specific)
257986_at	At3g20865	1	mixed (tricellular and mature pollen - specific)
257951_at	At3g21700	1	mixed (tricellular and mature pollen - specific)
257925_at	At3g23170	1	mixed (tricellular and mature pollen - specific)
257921_at	At3g23270	1	mixed (tricellular and mature pollen - specific)
257887_at	At3g17090	1	mixed (tricellular and mature pollen - specific)
257886_at	At3g17060	1	mixed (tricellular and mature pollen - specific)
257870_at	At3g28490	1	mixed (tricellular and mature pollen - specific)
257866_at	At3g17770	1	mixed (tricellular and mature pollen - specific)
257861_at	At3g13050	1	mixed (tricellular and mature pollen - specific)
257850_at	At3g13065	1	mixed (tricellular and mature pollen - specific)
257830_at	At3g26690	1	mixed (tricellular and mature pollen - specific)
257828_at	At3g26670	1	mixed (tricellular and mature pollen - specific)
257824_at	At3g25290	1	mixed (tricellular and mature pollen - specific)
257821_at	At3g25170	1	mixed (tricellular and mature pollen - specific)
257819_at	At3g25165	1	mixed (tricellular and mature pollen - specific)
257804_at	At3g18810	1	mixed (tricellular and mature pollen - specific)
257801_at	At3g18750	1	mixed (tricellular and mature pollen - specific)
257739_at	At3g27470	1	mixed (tricellular and mature pollen - specific)
257736_at	At3g27410	1	mixed (tricellular and mature pollen - specific)
257733_at	At3g18350	1	mixed (tricellular and mature pollen - specific)
257728_at	At3g18295	1	mixed (tricellular and mature pollen - specific)
257696_at	At3g12690	1	mixed (tricellular and mature pollen - specific)
257672_at	At3g20300	1	mixed (tricellular and mature pollen - specific)
257669_at	At3g20475	1	mixed (tricellular and mature pollen - specific)
257618_at	At3g24720	1	mixed (tricellular and mature pollen - specific)
257603_at	At3g13820	1	mixed (tricellular and mature pollen - specific)
257596_at	At3g24760	1	mixed (tricellular and mature pollen - specific)
257594_at	At3g24740	1	mixed (tricellular and mature pollen - specific)
257593_at	At3g24840	1	mixed (tricellular and mature pollen - specific)
257585_at	At3g12420	1	mixed (tricellular and mature pollen - specific)
257574_at	At3g20710	1	mixed (tricellular and mature pollen - specific)
257563_at	At3g19610	1	mixed (tricellular and mature pollen - specific)
257560_at	At3g14960	1	mixed (tricellular and mature pollen - specific)
257552_at	At3g26130	1	mixed (tricellular and mature pollen - specific)
257536_at	At3g02800	1	mixed (tricellular and mature pollen - specific)
257532_at	At3g04700	1	mixed (tricellular and mature pollen - specific)
257524_at	At3g01330	1	mixed (tricellular and mature pollen - specific)
257523_at	At3g01620	1	mixed (tricellular and mature pollen - specific)
257522_at	At3g08990	1	mixed (tricellular and mature pollen - specific)
257513_s_at	At1g12340, At1g12390	1	mixed (tricellular and mature pollen - specific)
257509_at	At1g63190	1	mixed (tricellular and mature pollen - specific)
257508_at	At1g64320	1	mixed (tricellular and mature pollen - specific)
257504_at	At1g52250	1	mixed (tricellular and mature pollen - specific)
257489_at	At1g07330	1	mixed (tricellular and mature pollen - specific)
257477_at	At1g10660	1	mixed (tricellular and mature pollen - specific)
257469_at	At1g49290	1	mixed (tricellular and mature pollen - specific)
257433_at	At2g21990	1	mixed (tricellular and mature pollen - specific)
257422_at	At1g11940	1	mixed (tricellular and mature pollen - specific)
257420_at	At1g77250	1	mixed (tricellular and mature pollen - specific)
257405_at	At1g24620	1	mixed (tricellular and mature pollen - specific)
257397_at	At2g20430	1	mixed (tricellular and mature pollen - specific)
257392_at	At2g24450	1	mixed (tricellular and mature pollen - specific)
257366_s_at	At2g03040, At2g03290	1	mixed (tricellular and mature pollen - specific)
257358_at	At2g40990	1	mixed (tricellular and mature pollen - specific)
257357_at	At2g41050	1	mixed (tricellular and mature pollen - specific)
257350_x_at	At2g19040	1	mixed (tricellular and mature pollen - specific)
257315_at	At3g30775	1	mixed (tricellular and mature pollen - specific)
257312_at	At3g26595	1	mixed (tricellular and mature pollen - specific)
257309_at	At3g28150	1	mixed (tricellular and mature pollen - specific)
257215_at	At3g15070	1	mixed (tricellular and mature pollen - specific)
257214_at	At3g15040	1	mixed (tricellular and mature pollen - specific)
257169_at	At3g24315	1	mixed (tricellular and mature pollen - specific)
257155_at	At3g27290	1	mixed (tricellular and mature pollen - specific)
257124_at	At3g20040	1	mixed (tricellular and mature pollen - specific)
257121_at	At3g20220	1	mixed (tricellular and mature pollen - specific)
257120_at	At3g20200	1	mixed (tricellular and mature pollen - specific)
257119_at	At3g20190	1	mixed (tricellular and mature pollen - specific)
257107_at	At3g29070	1	mixed (tricellular and mature pollen - specific)
257106_at	At3g29060	1	mixed (tricellular and mature pollen - specific)
257090_at	At3g20530	1	mixed (tricellular and mature pollen - specific)
257082_at	At3g20580	1	mixed (tricellular and mature pollen - specific)
257077_at	At3g19690	1	mixed (tricellular and mature pollen - specific)
257065_at	At3g18220	1	mixed (tricellular and mature pollen - specific)
257052_at	At3g15290	1	mixed (tricellular and mature pollen - specific)
257028_at	At3g19230	1	mixed (tricellular and mature pollen - specific)
257027_at	At3g19210	1	mixed (tricellular and mature pollen - specific)
257015_at	At3g28680	1	mixed (tricellular and mature pollen - specific)
257007_at	At3g14205	1	mixed (tricellular and mature pollen - specific)
256992_at	At3g28630	1	mixed (tricellular and mature pollen - specific)
256988_s_at	At3g28710, At3g28715	1	mixed (tricellular and mature pollen - specific)
256966_at	At3g13400	1	mixed (tricellular and mature pollen - specific)
256957_at	At3g13420	1	mixed (tricellular and mature pollen - specific)
256955_at	At3g13390	1	mixed (tricellular and mature pollen - specific)
256952_at	At3g21160	1	mixed (tricellular and mature pollen - specific)
256945_at	At3g19020	1	mixed (tricellular and mature pollen - specific)
256904_at	At3g23980	1	mixed (tricellular and mature pollen - specific)
256804_at	At3g20920	1	mixed (tricellular and mature pollen - specific)
256782_at	At3g13660	1	mixed (tricellular and mature pollen - specific)
256778_at	At3g13782	1	mixed (tricellular and mature pollen - specific)
256747_at	At3g29180	1	mixed (tricellular and mature pollen - specific)
256697_at	At3g20660	1	mixed (tricellular and mature pollen - specific)
256674_at	At3g52360	1	mixed (tricellular and mature pollen - specific)
256660_at	At3g12060	1	mixed (tricellular and mature pollen - specific)
256638_at	At3g19090	1	mixed (tricellular and mature pollen - specific)
256627_at	At3g19970	1	mixed (tricellular and mature pollen - specific)
256588_at	At3g28790	1	mixed (tricellular and mature pollen - specific)
256587_at	At3g28780	1	mixed (tricellular and mature pollen - specific)
256586_at	At3g28770	1	mixed (tricellular and mature pollen - specific)
256584_at	At3g28750	1	mixed (tricellular and mature pollen - specific)
256583_at	At3g28850	1	mixed (tricellular and mature pollen - specific)
256582_at	At3g28840	1	mixed (tricellular and mature pollen - specific)
256581_at	At3g28830	1	mixed (tricellular and mature pollen - specific)
256580_s_at	At3g28810, At3g28820	1	mixed (tricellular and mature pollen - specific)
256575_at	At3g14790	1	mixed (tricellular and mature pollen - specific)
256544_at	At1g42560	1	mixed (tricellular and mature pollen - specific)
256533_at	At1g33250	1	mixed (tricellular and mature pollen - specific)
256510_at	At1g33360	1	mixed (tricellular and mature pollen - specific)
256506_at	At1g75160	1	mixed (tricellular and mature pollen - specific)
256445_at	At3g11160	1	mixed (tricellular and mature pollen - specific)
256415_at	At3g11210	1	mixed (tricellular and mature pollen - specific)
256403_at	At3g06190	1	mixed (tricellular and mature pollen - specific)
256396_at	At3g06150	1	mixed (tricellular and mature pollen - specific)
256392_at	At3g06260	1	mixed (tricellular and mature pollen - specific)
256323_at	At1g54920	1	mixed (tricellular and mature pollen - specific)
256301_at	At1g69510	1	mixed (tricellular and mature pollen - specific)
256292_at	At1g69430	1	mixed (tricellular and mature pollen - specific)
256285_at	At3g12510	1	mixed (tricellular and mature pollen - specific)
256279_at	At3g12620	1	mixed (tricellular and mature pollen - specific)
256277_at	At3g12120	1	mixed (tricellular and mature pollen - specific)
256275_at	At3g12110	1	mixed (tricellular and mature pollen - specific)
256261_at	At3g12160	1	mixed (tricellular and mature pollen - specific)
256240_at	At3g12600	1	mixed (tricellular and mature pollen - specific)
256239_at	At3g12470	1	mixed (tricellular and mature pollen - specific)
256232_at	At3g12570	1	mixed (tricellular and mature pollen - specific)
256231_at	At3g12630	1	mixed (tricellular and mature pollen - specific)
256213_at	At1g50990	1	mixed (tricellular and mature pollen - specific)
256200_at	At1g58210	1	mixed (tricellular and mature pollen - specific)
256182_at	At1g51740	1	mixed (tricellular and mature pollen - specific)
256176_at	At1g51640	1	mixed (tricellular and mature pollen - specific)
256122_at	At1g18180	1	mixed (tricellular and mature pollen - specific)
256075_at	At1g18150	1	mixed (tricellular and mature pollen - specific)
256074_at	At1g18260	1	mixed (tricellular and mature pollen - specific)
256051_at	At1g06970	1	mixed (tricellular and mature pollen - specific)
256047_at	At1g07060	1	mixed (tricellular and mature pollen - specific)
256043_at	At1g07210	1	mixed (tricellular and mature pollen - specific)
256042_at	At1g07220	1	mixed (tricellular and mature pollen - specific)
255995_at	At1g29750	1	mixed (tricellular and mature pollen - specific)
255976_at	At1g22010	1	mixed (tricellular and mature pollen - specific)
255952_at	At1g22130	1	mixed (tricellular and mature pollen - specific)
255950_at	At1g22110	1	mixed (tricellular and mature pollen - specific)
255936_at	At1g12680	1	mixed (tricellular and mature pollen - specific)
255933_at	At1g12750	1	mixed (tricellular and mature pollen - specific)
255925_at	At1g22200	1	mixed (tricellular and mature pollen - specific)
255900_at	At1g17830	1	mixed (tricellular and mature pollen - specific)
255882_x_at	At1g20280	1	mixed (tricellular and mature pollen - specific)
255878_at	At2g40620	1	mixed (tricellular and mature pollen - specific)
255866_at	At2g30350	1	mixed (tricellular and mature pollen - specific)
255864_at	At2g30320	1	mixed (tricellular and mature pollen - specific)
255861_at	At2g30290	1	mixed (tricellular and mature pollen - specific)
255849_at	At2g33320	1	mixed (tricellular and mature pollen - specific)
255847_at	At2g33270	1	mixed (tricellular and mature pollen - specific)
255837_at	At2g33460	1	mixed (tricellular and mature pollen - specific)
255835_at	At2g33420	1	mixed (tricellular and mature pollen - specific)
255833_at	At2g33390	1	mixed (tricellular and mature pollen - specific)
255831_at	At2g33350	1	mixed (tricellular and mature pollen - specific)
255815_at	At1g19890	1	mixed (tricellular and mature pollen - specific)
255772_at	At1g18530	1	mixed (tricellular and mature pollen - specific)
255769_at	At1g18610	1	mixed (tricellular and mature pollen - specific)
255765_at	At1g16760	1	mixed (tricellular and mature pollen - specific)
255756_at	At1g19940	1	mixed (tricellular and mature pollen - specific)
255725_at	At1g25540	1	mixed (tricellular and mature pollen - specific)
255717_at	At4g00350	1	mixed (tricellular and mature pollen - specific)
255696_at	At4g00110	1	mixed (tricellular and mature pollen - specific)
255681_at	At4g00550	1	mixed (tricellular and mature pollen - specific)
255643_at	At4g00840	1	mixed (tricellular and mature pollen - specific)
255635_at	At4g00720	1	mixed (tricellular and mature pollen - specific)
255594_at	At4g01660	1	mixed (tricellular and mature pollen - specific)
255587_at	At4g01480	1	mixed (tricellular and mature pollen - specific)
255580_at	At4g01470	1	mixed (tricellular and mature pollen - specific)
255553_at	At4g01960	1	mixed (tricellular and mature pollen - specific)
255536_at	At4g01575	1	mixed (tricellular and mature pollen - specific)
255515_at	At4g02250	1	mixed (tricellular and mature pollen - specific)
255512_at	At4g02195	1	mixed (tricellular and mature pollen - specific)
255499_at	At4g02730	1	mixed (tricellular and mature pollen - specific)
255490_at	At4g02660	1	mixed (tricellular and mature pollen - specific)
255489_at	At4g02650	1	mixed (tricellular and mature pollen - specific)
255479_at	At4g02380	1	mixed (tricellular and mature pollen - specific)
255474_at	At4g02470	1	mixed (tricellular and mature pollen - specific)
255469_at	At4g03030	1	mixed (tricellular and mature pollen - specific)
255453_at	At4g02900	1	mixed (tricellular and mature pollen - specific)
255441_at	At4g02570	1	mixed (tricellular and mature pollen - specific)
255423_at	At4g03290	1	mixed (tricellular and mature pollen - specific)
255411_at	At4g03110	1	mixed (tricellular and mature pollen - specific)
255386_at	At4g03620	1	mixed (tricellular and mature pollen - specific)
255284_at	At4g04610	1	mixed (tricellular and mature pollen - specific)
255276_at	At4g04930	1	mixed (tricellular and mature pollen - specific)
255251_at	At4g04980	1	mixed (tricellular and mature pollen - specific)
255232_at	At4g05330	1	mixed (tricellular and mature pollen - specific)
255175_at	At4g07960	1	mixed (tricellular and mature pollen - specific)
255151_at	At4g08180	1	mixed (tricellular and mature pollen - specific)
255130_at	At4g08240	1	mixed (tricellular and mature pollen - specific)
255094_at	At4g08590	1	mixed (tricellular and mature pollen - specific)
255079_s_at	At1g35160, At4g09000	1	mixed (tricellular and mature pollen - specific)
255052_at	At4g09720	1	mixed (tricellular and mature pollen - specific)
255011_at	At4g10040	1	mixed (tricellular and mature pollen - specific)
255006_at	At4g10010	1	mixed (tricellular and mature pollen - specific)
255003_at	At4g09950	1	mixed (tricellular and mature pollen - specific)
254984_s_at	At4g10570, At4g10590	1	mixed (tricellular and mature pollen - specific)
254962_at	At4g11050	1	mixed (tricellular and mature pollen - specific)
254950_at	At4g10810	1	mixed (tricellular and mature pollen - specific)
254917_at	At4g11350	1	mixed (tricellular and mature pollen - specific)
254886_at	At4g11760	1	mixed (tricellular and mature pollen - specific)
254883_at	At4g11720	1	mixed (tricellular and mature pollen - specific)
254871_at	At4g11920	1	mixed (tricellular and mature pollen - specific)
254857_at	At4g12120	1	mixed (tricellular and mature pollen - specific)
254806_at	At4g12430	1	mixed (tricellular and mature pollen - specific)
254793_at	At4g12930	1	mixed (tricellular and mature pollen - specific)
254782_at	At4g12860	1	mixed (tricellular and mature pollen - specific)
254775_at	At4g13450	1	mixed (tricellular and mature pollen - specific)
254762_at	At4g13230	1	mixed (tricellular and mature pollen - specific)
254757_at	At4g13240	1	mixed (tricellular and mature pollen - specific)
254747_at	At4g13020	1	mixed (tricellular and mature pollen - specific)
254716_at	At4g13560	1	mixed (tricellular and mature pollen - specific)
254710_at	At4g18050	1	mixed (tricellular and mature pollen - specific)
254708_at	At4g17895	1	mixed (tricellular and mature pollen - specific)
254702_at	At4g17940	1	mixed (tricellular and mature pollen - specific)
254640_at	At4g18790	1	mixed (tricellular and mature pollen - specific)
254636_at	At4g18700	1	mixed (tricellular and mature pollen - specific)
254633_at	At4g18640	1	mixed (tricellular and mature pollen - specific)
254627_at	At4g18395	1	mixed (tricellular and mature pollen - specific)
254602_at	At4g19040	1	mixed (tricellular and mature pollen - specific)
254598_at	At4g18990	1	mixed (tricellular and mature pollen - specific)
254563_at	At4g19120	1	mixed (tricellular and mature pollen - specific)
254560_at	At4g19110	1	mixed (tricellular and mature pollen - specific)
254559_at	At4g19200	1	mixed (tricellular and mature pollen - specific)
254507_at	At4g20160	1	mixed (tricellular and mature pollen - specific)
254487_at	At4g20780	1	mixed (tricellular and mature pollen - specific)
254477_at	At4g20380	1	mixed (tricellular and mature pollen - specific)
254473_s_at	At4g20520, At4g20530, At4g20540, At4g20550, At4g20560, At4g20570, At4g20580, At4g20590, At4g20600, At4g20610, At4g20620, At4g20630, At4g20640, At4g20650, At4g20700, At4g20710	1	mixed (tricellular and mature pollen - specific)
254471_s_at	At4g20500, At4g20730	1	mixed (tricellular and mature pollen - specific)
254468_at	At4g20460	1	mixed (tricellular and mature pollen - specific)
254448_at	At4g20870	1	mixed (tricellular and mature pollen - specific)
254446_at	At4g20890	1	mixed (tricellular and mature pollen - specific)
254434_at	At4g20880	1	mixed (tricellular and mature pollen - specific)
254428_at	At4g21160	1	mixed (tricellular and mature pollen - specific)
254415_at	At4g21326	1	mixed (tricellular and mature pollen - specific)
254411_at	At4g21420	1	mixed (tricellular and mature pollen - specific)
254378_at	At4g21810	1	mixed (tricellular and mature pollen - specific)
254321_at	At4g22590	1	mixed (tricellular and mature pollen - specific)
254290_at	At4g23000	1	mixed (tricellular and mature pollen - specific)
254284_at	At4g22910	1	mixed (tricellular and mature pollen - specific)
254272_at	At4g22850	1	mixed (tricellular and mature pollen - specific)
254216_at	At4g23710	1	mixed (tricellular and mature pollen - specific)
254209_at	At4g23490	1	mixed (tricellular and mature pollen - specific)
254205_at	At4g24170	1	mixed (tricellular and mature pollen - specific)
254190_at	At4g23885	1	mixed (tricellular and mature pollen - specific)
254183_at	At4g23960	1	mixed (tricellular and mature pollen - specific)
254182_at	At4g23950	1	mixed (tricellular and mature pollen - specific)
254173_at	At4g24580	1	mixed (tricellular and mature pollen - specific)
254142_at	At4g24630	1	mixed (tricellular and mature pollen - specific)
254123_at	At4g24640	1	mixed (tricellular and mature pollen - specific)
254116_at	At4g24730	1	mixed (tricellular and mature pollen - specific)
254108_at	At4g25230	1	mixed (tricellular and mature pollen - specific)
254096_at	At4g25150	1	mixed (tricellular and mature pollen - specific)
254040_at	At4g25900	1	mixed (tricellular and mature pollen - specific)
254032_at	At4g25940	1	mixed (tricellular and mature pollen - specific)
254024_at	At4g25780	1	mixed (tricellular and mature pollen - specific)
254018_at	At4g26180	1	mixed (tricellular and mature pollen - specific)
254005_at	At4g26330	1	mixed (tricellular and mature pollen - specific)
254001_at	At4g26260	1	mixed (tricellular and mature pollen - specific)
253995_at	At4g26100	1	mixed (tricellular and mature pollen - specific)
253982_at	At4g26570	1	mixed (tricellular and mature pollen - specific)
253963_at	At4g26470	1	mixed (tricellular and mature pollen - specific)
253958_at	At4g26400	1	mixed (tricellular and mature pollen - specific)
253939_at	At4g26930	1	mixed (tricellular and mature pollen - specific)
253931_at	At4g26770	1	mixed (tricellular and mature pollen - specific)
253929_s_at	At2g16030, At4g26730	1	mixed (tricellular and mature pollen - specific)
253926_at	At4g26650	1	mixed (tricellular and mature pollen - specific)
253924_at	At4g27110	1	mixed (tricellular and mature pollen - specific)
253919_at	At4g27350	1	mixed (tricellular and mature pollen - specific)
253913_at	At4g27370	1	mixed (tricellular and mature pollen - specific)
253898_s_at	At4g27070, At5g54810	1	mixed (tricellular and mature pollen - specific)
253888_at	At4g27750	1	mixed (tricellular and mature pollen - specific)
253868_at	At4g27500	1	mixed (tricellular and mature pollen - specific)
253866_at	At4g27480	1	mixed (tricellular and mature pollen - specific)
253865_at	At4g27470	1	mixed (tricellular and mature pollen - specific)
253846_at	At4g28000	1	mixed (tricellular and mature pollen - specific)
253845_at	At4g27980	1	mixed (tricellular and mature pollen - specific)
253844_at	At4g27930	1	mixed (tricellular and mature pollen - specific)
253838_at	At4g27880	1	mixed (tricellular and mature pollen - specific)
253836_at	At4g27840	1	mixed (tricellular and mature pollen - specific)
253833_at	At4g27790	1	mixed (tricellular and mature pollen - specific)
253831_at	At4g27580	1	mixed (tricellular and mature pollen - specific)
253813_at	At4g28150	1	mixed (tricellular and mature pollen - specific)
253807_at	At4g28280	1	mixed (tricellular and mature pollen - specific)
253788_at	At4g28680	1	mixed (tricellular and mature pollen - specific)
253787_at	At4g28670	1	mixed (tricellular and mature pollen - specific)
253770_at	At4g28540	1	mixed (tricellular and mature pollen - specific)
253725_at	At4g29340	1	mixed (tricellular and mature pollen - specific)
253718_at	At4g29450	1	mixed (tricellular and mature pollen - specific)
253705_at	At4g29130	1	mixed (tricellular and mature pollen - specific)
253690_at	At4g29550	1	mixed (tricellular and mature pollen - specific)
253660_at	At4g30140	1	mixed (tricellular and mature pollen - specific)
253631_at	At4g30440	1	mixed (tricellular and mature pollen - specific)
253612_at	At4g30310	1	mixed (tricellular and mature pollen - specific)
253610_at	At4g30200	1	mixed (tricellular and mature pollen - specific)
253599_at	At4g30860	1	mixed (tricellular and mature pollen - specific)
253593_at	At4g30760	1	mixed (tricellular and mature pollen - specific)
253590_at	At4g30850	1	mixed (tricellular and mature pollen - specific)
253587_at	At4g30770	1	mixed (tricellular and mature pollen - specific)
253577_at	At4g31080	1	mixed (tricellular and mature pollen - specific)
253573_at	At4g31020	1	mixed (tricellular and mature pollen - specific)
253570_at	At4g31260	1	mixed (tricellular and mature pollen - specific)
253568_at	At4g31230	1	mixed (tricellular and mature pollen - specific)
253567_at	At4g31220	1	mixed (tricellular and mature pollen - specific)
253555_at	At4g31090	1	mixed (tricellular and mature pollen - specific)
253554_at	At4g30940	1	mixed (tricellular and mature pollen - specific)
253526_at	At4g31420	1	mixed (tricellular and mature pollen - specific)
253523_at	At4g31340	1	mixed (tricellular and mature pollen - specific)
253522_at	At4g31290	1	mixed (tricellular and mature pollen - specific)
253518_at	At4g31400	1	mixed (tricellular and mature pollen - specific)
253462_at	At4g32150	1	mixed (tricellular and mature pollen - specific)
253447_at	At4g32630	1	mixed (tricellular and mature pollen - specific)
253444_at	At4g32600	1	mixed (tricellular and mature pollen - specific)
253434_at	At4g32500	1	mixed (tricellular and mature pollen - specific)
253431_at	At4g32440	1	mixed (tricellular and mature pollen - specific)
253407_at	At4g32920	1	mixed (tricellular and mature pollen - specific)
253403_at	At4g32830	1	mixed (tricellular and mature pollen - specific)
253374_at	At4g33140	1	mixed (tricellular and mature pollen - specific)
253370_at	At4g33230	1	mixed (tricellular and mature pollen - specific)
253356_at	At4g33390	1	mixed (tricellular and mature pollen - specific)
253326_at	At4g33440	1	mixed (tricellular and mature pollen - specific)
253318_at	At4g33970	1	mixed (tricellular and mature pollen - specific)
253312_s_at	At4g33850, At4g33860	1	mixed (tricellular and mature pollen - specific)
253297_at	At4g33810	1	mixed (tricellular and mature pollen - specific)
253288_at	At4g34310	1	mixed (tricellular and mature pollen - specific)
253262_at	At4g34440	1	mixed (tricellular and mature pollen - specific)
253253_at	At4g34750	1	mixed (tricellular and mature pollen - specific)
253232_at	At4g34340	1	mixed (tricellular and mature pollen - specific)
253226_at	At4g35010	1	mixed (tricellular and mature pollen - specific)
253214_at	At4g34940	1	mixed (tricellular and mature pollen - specific)
253210_at	At4g34840	1	mixed (tricellular and mature pollen - specific)
253198_at	At4g35360	1	mixed (tricellular and mature pollen - specific)
253187_at	At4g35280	1	mixed (tricellular and mature pollen - specific)
253181_at	At4g35180	1	mixed (tricellular and mature pollen - specific)
253168_at	At4g35070	1	mixed (tricellular and mature pollen - specific)
253154_at	At4g35710	1	mixed (tricellular and mature pollen - specific)
253153_at	At4g35700	1	mixed (tricellular and mature pollen - specific)
253145_at	At4g35560	1	mixed (tricellular and mature pollen - specific)
253137_at	At4g35500	1	mixed (tricellular and mature pollen - specific)
253121_at	At4g35890	1	mixed (tricellular and mature pollen - specific)
253120_at	At4g35790	1	mixed (tricellular and mature pollen - specific)
253119_at	At4g35980	1	mixed (tricellular and mature pollen - specific)
253118_at	At4g35950	1	mixed (tricellular and mature pollen - specific)
253111_at	At4g35940	1	mixed (tricellular and mature pollen - specific)
253059_s_at	At4g37680, At4g38320	1	mixed (tricellular and mature pollen - specific)
253034_at	At4g38230	1	mixed (tricellular and mature pollen - specific)
253031_at	At4g38190	1	mixed (tricellular and mature pollen - specific)
252994_at	At4g38480	1	mixed (tricellular and mature pollen - specific)
252981_at	At4g38260	1	mixed (tricellular and mature pollen - specific)
252939_at	At4g39230	1	mixed (tricellular and mature pollen - specific)
252937_at	At4g39180	1	mixed (tricellular and mature pollen - specific)
252933_at	At4g39110	1	mixed (tricellular and mature pollen - specific)
252932_at	At4g39080	1	mixed (tricellular and mature pollen - specific)
252928_at	At4g38940	1	mixed (tricellular and mature pollen - specific)
252908_at	At4g39670	1	mixed (tricellular and mature pollen - specific)
252881_at	At4g39610	1	mixed (tricellular and mature pollen - specific)
252873_at	At4g40020	1	mixed (tricellular and mature pollen - specific)
252867_at	At4g39870	1	mixed (tricellular and mature pollen - specific)
252820_at	At3g42640	1	mixed (tricellular and mature pollen - specific)
252771_at	At3g42880	1	mixed (tricellular and mature pollen - specific)
252733_at	At3g43120	1	mixed (tricellular and mature pollen - specific)
252710_at	At3g43860	1	mixed (tricellular and mature pollen - specific)
252690_at	At3g44040	1	mixed (tricellular and mature pollen - specific)
252672_at	At3g44230	1	mixed (tricellular and mature pollen - specific)
252663_at	At3g44070	1	mixed (tricellular and mature pollen - specific)
252608_at	At3g45090	1	mixed (tricellular and mature pollen - specific)
252571_at	At3g45280	1	mixed (tricellular and mature pollen - specific)
252550_at	At3g45870	1	mixed (tricellular and mature pollen - specific)
252544_at	At3g45810	1	mixed (tricellular and mature pollen - specific)
252531_at	At3g46520	1	mixed (tricellular and mature pollen - specific)
252509_at	At3g46240	1	mixed (tricellular and mature pollen - specific)
252507_at	At3g46200	1	mixed (tricellular and mature pollen - specific)
252506_at	At3g46180	1	mixed (tricellular and mature pollen - specific)
252493_at	At3g46750	1	mixed (tricellular and mature pollen - specific)
252467_at	At3g47080	1	mixed (tricellular and mature pollen - specific)
252454_at	At3g47130	1	mixed (tricellular and mature pollen - specific)
252440_at	At3g47440	1	mixed (tricellular and mature pollen - specific)
252434_s_at	At1g23920, At1g36090, At3g47310, At4g09380, At4g28970, At5g44416	1	mixed (tricellular and mature pollen - specific)
252428_at	At3g47660	1	mixed (tricellular and mature pollen - specific)
252399_at	At3g48010	1	mixed (tricellular and mature pollen - specific)
252394_at	At3g47940	1	mixed (tricellular and mature pollen - specific)
252364_at	At3g48450	1	mixed (tricellular and mature pollen - specific)
252359_at	At3g48440	1	mixed (tricellular and mature pollen - specific)
252331_s_at	At3g48780, At3g48790	1	mixed (tricellular and mature pollen - specific)
252300_at	At3g49160	1	mixed (tricellular and mature pollen - specific)
252258_at	At3g49450	1	mixed (tricellular and mature pollen - specific)
252225_at	At3g49870	1	mixed (tricellular and mature pollen - specific)
252212_at	At3g50310	1	mixed (tricellular and mature pollen - specific)
252194_at	At3g50110	1	mixed (tricellular and mature pollen - specific)
252192_at	At3g50000	1	mixed (tricellular and mature pollen - specific)
252187_at	At3g50850	1	mixed (tricellular and mature pollen - specific)
252143_at	At3g51150	1	mixed (tricellular and mature pollen - specific)
252134_at	At3g50910	1	mixed (tricellular and mature pollen - specific)
252119_at	At3g51030	1	mixed (tricellular and mature pollen - specific)
252105_at	At3g51470	1	mixed (tricellular and mature pollen - specific)
252101_at	At3g51300	1	mixed (tricellular and mature pollen - specific)
252099_at	At3g51250	1	mixed (tricellular and mature pollen - specific)
252097_at	At3g51090	1	mixed (tricellular and mature pollen - specific)
252087_at	At3g52080	1	mixed (tricellular and mature pollen - specific)
252085_s_at	At3g52000, At3g52010	1	mixed (tricellular and mature pollen - specific)
252071_at	At3g51690	1	mixed (tricellular and mature pollen - specific)
252061_at	At3g52620	1	mixed (tricellular and mature pollen - specific)
252059_at	At3g52560	1	mixed (tricellular and mature pollen - specific)
252052_at	At3g52600	1	mixed (tricellular and mature pollen - specific)
252046_at	At3g52460	1	mixed (tricellular and mature pollen - specific)
252042_at	At3g51990	1	mixed (tricellular and mature pollen - specific)
252021_at	At3g53070	1	mixed (tricellular and mature pollen - specific)
252009_at	At3g52800	1	mixed (tricellular and mature pollen - specific)
251955_at	At3g53680	1	mixed (tricellular and mature pollen - specific)
251954_at	At3g53670	1	mixed (tricellular and mature pollen - specific)
251914_at	At3g53930	1	mixed (tricellular and mature pollen - specific)
251904_at	At3g54130	1	mixed (tricellular and mature pollen - specific)
251874_at	At3g54240	1	mixed (tricellular and mature pollen - specific)
251865_at	At3g54930	1	mixed (tricellular and mature pollen - specific)
251855_at	At3g54690	1	mixed (tricellular and mature pollen - specific)
251854_at	At3g54800	1	mixed (tricellular and mature pollen - specific)
251836_at	At3g55190	1	mixed (tricellular and mature pollen - specific)
251835_at	At3g55180	1	mixed (tricellular and mature pollen - specific)
251828_at	At3g55070	1	mixed (tricellular and mature pollen - specific)
251821_at	At3g55050	1	mixed (tricellular and mature pollen - specific)
251809_at	At3g55600	1	mixed (tricellular and mature pollen - specific)
251807_at	At3g55400	1	mixed (tricellular and mature pollen - specific)
251804_at	At3g55430	1	mixed (tricellular and mature pollen - specific)
251802_at	At3g55380	1	mixed (tricellular and mature pollen - specific)
251711_at	At3g56960	1	mixed (tricellular and mature pollen - specific)
251697_at	At3g56600	1	mixed (tricellular and mature pollen - specific)
251692_s_at	At3g52020, At3g56540	1	mixed (tricellular and mature pollen - specific)
251661_at	At3g56950	1	mixed (tricellular and mature pollen - specific)
251654_at	At3g57140	1	mixed (tricellular and mature pollen - specific)
251643_at	At3g57550	1	mixed (tricellular and mature pollen - specific)
251634_at	At3g57480	1	mixed (tricellular and mature pollen - specific)
251623_at	At3g57390	1	mixed (tricellular and mature pollen - specific)
251619_at	At3g58050	1	mixed (tricellular and mature pollen - specific)
251590_at	At3g57690	1	mixed (tricellular and mature pollen - specific)
251589_at	At3g58040	1	mixed (tricellular and mature pollen - specific)
251564_at	At3g58160	1	mixed (tricellular and mature pollen - specific)
251550_at	At3g58800	1	mixed (tricellular and mature pollen - specific)
251546_at	At3g58830	1	mixed (tricellular and mature pollen - specific)
251541_at	At3g58750	1	mixed (tricellular and mature pollen - specific)
251494_at	At3g59350	1	mixed (tricellular and mature pollen - specific)
251484_at	At3g59640	1	mixed (tricellular and mature pollen - specific)
251477_at	At3g59680	1	mixed (tricellular and mature pollen - specific)
251471_at	At3g59570	1	mixed (tricellular and mature pollen - specific)
251470_at	At3g59560	1	mixed (tricellular and mature pollen - specific)
251468_at	At3g59290	1	mixed (tricellular and mature pollen - specific)
251459_at	At3g60200	1	mixed (tricellular and mature pollen - specific)
251433_at	At3g59830	1	mixed (tricellular and mature pollen - specific)
251405_at	At3g60330	1	mixed (tricellular and mature pollen - specific)
251399_at	At3g60590	1	mixed (tricellular and mature pollen - specific)
251398_at	At3g60580	1	mixed (tricellular and mature pollen - specific)
251397_at	At3g60570	1	mixed (tricellular and mature pollen - specific)
251384_at	At3g60760	1	mixed (tricellular and mature pollen - specific)
251361_at	At3g61230	1	mixed (tricellular and mature pollen - specific)
251359_at	At3g61170	1	mixed (tricellular and mature pollen - specific)
251358_at	At3g61160	1	mixed (tricellular and mature pollen - specific)
251339_at	At3g60780	1	mixed (tricellular and mature pollen - specific)
251329_at	At3g61450	1	mixed (tricellular and mature pollen - specific)
251326_at	At3g61590	1	mixed (tricellular and mature pollen - specific)
251323_at	At3g61580	1	mixed (tricellular and mature pollen - specific)
251307_at	At3g61200	1	mixed (tricellular and mature pollen - specific)
251306_at	At3g61260	1	mixed (tricellular and mature pollen - specific)
251277_at	At3g61760	1	mixed (tricellular and mature pollen - specific)
251276_at	At3g61740	1	mixed (tricellular and mature pollen - specific)
251263_at	At3g62190	1	mixed (tricellular and mature pollen - specific)
251258_at	At3g62170	1	mixed (tricellular and mature pollen - specific)
251252_at	At3g62230	1	mixed (tricellular and mature pollen - specific)
251250_at	At3g62180	1	mixed (tricellular and mature pollen - specific)
251228_at	At3g62710	1	mixed (tricellular and mature pollen - specific)
251225_at	At3g62660	1	mixed (tricellular and mature pollen - specific)
251212_at	At3g62480	1	mixed (tricellular and mature pollen - specific)
251201_at	At3g63020	1	mixed (tricellular and mature pollen - specific)
251180_at	At3g62640	1	mixed (tricellular and mature pollen - specific)
251158_at	At3g63150	1	mixed (tricellular and mature pollen - specific)
251136_at	At5g01290	1	mixed (tricellular and mature pollen - specific)
251130_at	At5g01180	1	mixed (tricellular and mature pollen - specific)
251107_at	At5g01610	1	mixed (tricellular and mature pollen - specific)
251103_at	At5g01700	1	mixed (tricellular and mature pollen - specific)
251102_at	At5g01690	1	mixed (tricellular and mature pollen - specific)
251087_at	At5g01460	1	mixed (tricellular and mature pollen - specific)
251086_at	At5g01450	1	mixed (tricellular and mature pollen - specific)
251074_at	At5g01800	1	mixed (tricellular and mature pollen - specific)
251060_at	At5g01820	1	mixed (tricellular and mature pollen - specific)
251049_at	At5g02430	1	mixed (tricellular and mature pollen - specific)
251047_at	At5g02390	1	mixed (tricellular and mature pollen - specific)
251046_at	At5g02370	1	mixed (tricellular and mature pollen - specific)
251037_at	At5g02100	1	mixed (tricellular and mature pollen - specific)
251024_at	At5g02180	1	mixed (tricellular and mature pollen - specific)
251004_at	At5g02720	1	mixed (tricellular and mature pollen - specific)
250997_at	At5g02570	1	mixed (tricellular and mature pollen - specific)
250917_at	At5g03690	1	mixed (tricellular and mature pollen - specific)
250903_at	At5g03600	1	mixed (tricellular and mature pollen - specific)
250892_at	At5g03760	1	mixed (tricellular and mature pollen - specific)
250888_at	At5g04460	1	mixed (tricellular and mature pollen - specific)
250866_at	At5g03905	1	mixed (tricellular and mature pollen - specific)
250833_at	At5g04540	1	mixed (tricellular and mature pollen - specific)
250819_at	At5g05100	1	mixed (tricellular and mature pollen - specific)
250809_at	At5g05140	1	mixed (tricellular and mature pollen - specific)
250807_at	At5g05130	1	mixed (tricellular and mature pollen - specific)
250806_at	At5g05070	1	mixed (tricellular and mature pollen - specific)
250785_at	At5g05510	1	mixed (tricellular and mature pollen - specific)
250762_at	At5g05990	1	mixed (tricellular and mature pollen - specific)
250745_at	At5g05850	1	mixed (tricellular and mature pollen - specific)
250692_at	At5g06560	1	mixed (tricellular and mature pollen - specific)
250631_at	At5g07430	1	mixed (tricellular and mature pollen - specific)
250608_at	At5g07420	1	mixed (tricellular and mature pollen - specific)
250606_s_at	At1g69940, At5g07410	1	mixed (tricellular and mature pollen - specific)
250599_at	At5g07730	1	mixed (tricellular and mature pollen - specific)
250580_at	At5g07440	1	mixed (tricellular and mature pollen - specific)
250575_at	At5g08240	1	mixed (tricellular and mature pollen - specific)
250571_at	At5g08200	1	mixed (tricellular and mature pollen - specific)
250568_at	At5g08110	1	mixed (tricellular and mature pollen - specific)
250537_at	At5g08565	1	mixed (tricellular and mature pollen - specific)
250514_at	At5g09550	1	mixed (tricellular and mature pollen - specific)
250492_at	At5g09790	1	mixed (tricellular and mature pollen - specific)
250489_s_at	At5g09710, At5g09720	1	mixed (tricellular and mature pollen - specific)
250479_at	At5g10260	1	mixed (tricellular and mature pollen - specific)
250466_at	At5g10090	1	mixed (tricellular and mature pollen - specific)
250427_at	At5g10500	1	mixed (tricellular and mature pollen - specific)
250405_at	At5g10790	1	mixed (tricellular and mature pollen - specific)
250400_at	At5g10740	1	mixed (tricellular and mature pollen - specific)
250399_at	At5g10750	1	mixed (tricellular and mature pollen - specific)
250395_at	At5g10950	1	mixed (tricellular and mature pollen - specific)
250384_at	At5g11500	1	mixed (tricellular and mature pollen - specific)
250349_at	At5g12000	1	mixed (tricellular and mature pollen - specific)
250347_at	At5g11960	1	mixed (tricellular and mature pollen - specific)
250337_at	At5g11790	1	mixed (tricellular and mature pollen - specific)
250308_at	At5g12180	1	mixed (tricellular and mature pollen - specific)
250268_s_at	At5g12950, At5g12960	1	mixed (tricellular and mature pollen - specific)
250246_at	At5g13700	1	mixed (tricellular and mature pollen - specific)
250235_s_at	At5g13430, At5g13440	1	mixed (tricellular and mature pollen - specific)
250213_at	At5g13820	1	mixed (tricellular and mature pollen - specific)
250206_at	At5g14040	1	mixed (tricellular and mature pollen - specific)
250204_at	At5g13990	1	mixed (tricellular and mature pollen - specific)
250174_at	At5g14380	1	mixed (tricellular and mature pollen - specific)
250154_at	At5g15140	1	mixed (tricellular and mature pollen - specific)
250143_at	At5g14670	1	mixed (tricellular and mature pollen - specific)
250128_at	At5g16540	1	mixed (tricellular and mature pollen - specific)
250124_at	At5g16480	1	mixed (tricellular and mature pollen - specific)
250121_at	At5g16500	1	mixed (tricellular and mature pollen - specific)
250105_at	At5g16630	1	mixed (tricellular and mature pollen - specific)
250088_at	At5g17290	1	mixed (tricellular and mature pollen - specific)
250049_at	At5g17780	1	mixed (tricellular and mature pollen - specific)
250034_at	At5g18280	1	mixed (tricellular and mature pollen - specific)
250018_at	At5g18150	1	mixed (tricellular and mature pollen - specific)
250017_at	At5g18140	1	mixed (tricellular and mature pollen - specific)
250000_at	At5g18650	1	mixed (tricellular and mature pollen - specific)
249991_at	At5g18550	1	mixed (tricellular and mature pollen - specific)
249981_at	At5g18510	1	mixed (tricellular and mature pollen - specific)
249957_at	At5g18900	1	mixed (tricellular and mature pollen - specific)
249956_at	At5g18940	1	mixed (tricellular and mature pollen - specific)
249950_at	At5g18910	1	mixed (tricellular and mature pollen - specific)
249885_at	At5g22940	1	mixed (tricellular and mature pollen - specific)
249879_at	At5g23170	1	mixed (tricellular and mature pollen - specific)
249872_at	At5g23130	1	mixed (tricellular and mature pollen - specific)
249852_at	At5g23270	1	mixed (tricellular and mature pollen - specific)
249846_at	At5g23630	1	mixed (tricellular and mature pollen - specific)
249837_at	At5g23480	1	mixed (tricellular and mature pollen - specific)
249799_at	At5g23670	1	mixed (tricellular and mature pollen - specific)
249792_at	At5g23720	1	mixed (tricellular and mature pollen - specific)
249780_at	At5g24240	1	mixed (tricellular and mature pollen - specific)
249745_at	At5g24560	1	mixed (tricellular and mature pollen - specific)
249734_at	At5g24360	1	mixed (tricellular and mature pollen - specific)
249721_at	At5g24655	1	mixed (tricellular and mature pollen - specific)
249720_at	At5g35700	1	mixed (tricellular and mature pollen - specific)
249650_at	At5g37055	1	mixed (tricellular and mature pollen - specific)
249649_at	At5g37060	1	mixed (tricellular and mature pollen - specific)
249604_x_at	At5g37230	1	mixed (tricellular and mature pollen - specific)
249566_at	At5g38450	1	mixed (tricellular and mature pollen - specific)
249565_at	At5g38440	1	mixed (tricellular and mature pollen - specific)
249536_at	At5g38760	1	mixed (tricellular and mature pollen - specific)
249535_at	At5g38820	1	mixed (tricellular and mature pollen - specific)
249509_at	At5g38390	1	mixed (tricellular and mature pollen - specific)
249503_at	At5g39310	1	mixed (tricellular and mature pollen - specific)
249483_at	At5g38895	1	mixed (tricellular and mature pollen - specific)
249468_at	At5g39650	1	mixed (tricellular and mature pollen - specific)
249448_at	At5g39420	1	mixed (tricellular and mature pollen - specific)
249447_at	At5g39400	1	mixed (tricellular and mature pollen - specific)
249445_at	At5g39380	1	mixed (tricellular and mature pollen - specific)
249429_at	At5g39880	1	mixed (tricellular and mature pollen - specific)
249428_at	At5g39870	1	mixed (tricellular and mature pollen - specific)
249402_at	At5g40155	1	mixed (tricellular and mature pollen - specific)
249376_at	At5g40645	1	mixed (tricellular and mature pollen - specific)
249375_at	At5g40730	1	mixed (tricellular and mature pollen - specific)
249373_at	At5g40670	1	mixed (tricellular and mature pollen - specific)
249366_at	At5g40610	1	mixed (tricellular and mature pollen - specific)
249296_at	At5g41310	1	mixed (tricellular and mature pollen - specific)
249274_at	At5g41860	1	mixed (tricellular and mature pollen - specific)
249270_at	At5g41780	1	mixed (tricellular and mature pollen - specific)
249263_at	At5g41730	1	mixed (tricellular and mature pollen - specific)
249252_at	At5g42010	1	mixed (tricellular and mature pollen - specific)
249251_at	At5g42000	1	mixed (tricellular and mature pollen - specific)
249250_at	At5g42340	1	mixed (tricellular and mature pollen - specific)
249249_at	At5g42330	1	mixed (tricellular and mature pollen - specific)
249243_s_at	At5g42260, At5g44640	1	mixed (tricellular and mature pollen - specific)
249240_at	At5g42220	1	mixed (tricellular and mature pollen - specific)
249239_at	At5g41990	1	mixed (tricellular and mature pollen - specific)
249226_at	At5g42170	1	mixed (tricellular and mature pollen - specific)
249198_s_at	At5g42350, At5g42360	1	mixed (tricellular and mature pollen - specific)
249194_at	At5g42490	1	mixed (tricellular and mature pollen - specific)
249187_at	At5g43060	1	mixed (tricellular and mature pollen - specific)
249169_at	At5g42880	1	mixed (tricellular and mature pollen - specific)
249133_at	At5g43130	1	mixed (tricellular and mature pollen - specific)
249121_at	At5g43830	1	mixed (tricellular and mature pollen - specific)
249098_at	At5g43530	1	mixed (tricellular and mature pollen - specific)
249079_at	At5g43930	1	mixed (tricellular and mature pollen - specific)
249049_at	At5g44340	1	mixed (tricellular and mature pollen - specific)
249048_at	At5g44300	1	mixed (tricellular and mature pollen - specific)
249027_at	At5g44790	1	mixed (tricellular and mature pollen - specific)
249024_at	At5g44860	1	mixed (tricellular and mature pollen - specific)
249020_at	At5g44800	1	mixed (tricellular and mature pollen - specific)
248963_at	At5g45700	1	mixed (tricellular and mature pollen - specific)
248936_at	At5g45710	1	mixed (tricellular and mature pollen - specific)
248926_at	At5g45880	1	mixed (tricellular and mature pollen - specific)
248916_at	At5g45840	1	mixed (tricellular and mature pollen - specific)
248910_at	At5g45820	1	mixed (tricellular and mature pollen - specific)
248909_at	At5g45810	1	mixed (tricellular and mature pollen - specific)
248905_at	At5g46250	1	mixed (tricellular and mature pollen - specific)
248880_at	At5g46200	1	mixed (tricellular and mature pollen - specific)
248877_at	At5g46140	1	mixed (tricellular and mature pollen - specific)
248869_at	At5g46840	1	mixed (tricellular and mature pollen - specific)
248840_at	At5g46770	1	mixed (tricellular and mature pollen - specific)
248827_at	At5g47100	1	mixed (tricellular and mature pollen - specific)
248822_at	At5g47000	1	mixed (tricellular and mature pollen - specific)
248814_at	At5g46910	1	mixed (tricellular and mature pollen - specific)
248809_at	At5g47520	1	mixed (tricellular and mature pollen - specific)
248806_at	At5g47490	1	mixed (tricellular and mature pollen - specific)
248804_at	At5g47470	1	mixed (tricellular and mature pollen - specific)
248802_at	At5g47435	1	mixed (tricellular and mature pollen - specific)
248796_at	At5g47180	1	mixed (tricellular and mature pollen - specific)
248758_at	At5g47620	1	mixed (tricellular and mature pollen - specific)
248751_at	At5g47540	1	mixed (tricellular and mature pollen - specific)
248714_at	At5g48140	1	mixed (tricellular and mature pollen - specific)
248711_at	At5g48270	1	mixed (tricellular and mature pollen - specific)
248673_at	At5g48780	1	mixed (tricellular and mature pollen - specific)
248654_at	At5g49310	1	mixed (tricellular and mature pollen - specific)
248648_at	At5g49220	1	mixed (tricellular and mature pollen - specific)
248629_at	At5g48970	1	mixed (tricellular and mature pollen - specific)
248581_at	At5g49900	1	mixed (tricellular and mature pollen - specific)
248580_at	At5g49890	1	mixed (tricellular and mature pollen - specific)
248534_at	At5g50030	1	mixed (tricellular and mature pollen - specific)
248515_at	At5g50530	1	mixed (tricellular and mature pollen - specific)
248484_at	At5g51030	1	mixed (tricellular and mature pollen - specific)
248481_at	At5g50930	1	mixed (tricellular and mature pollen - specific)
248470_at	At5g50830	1	mixed (tricellular and mature pollen - specific)
248440_at	At5g51260	1	mixed (tricellular and mature pollen - specific)
248404_at	At5g51460	1	mixed (tricellular and mature pollen - specific)
248376_at	At5g51880	1	mixed (tricellular and mature pollen - specific)
248375_at	At5g51710	1	mixed (tricellular and mature pollen - specific)
248367_at	At5g52360	1	mixed (tricellular and mature pollen - specific)
248355_at	At5g52340	1	mixed (tricellular and mature pollen - specific)
248305_at	At5g52560	1	mixed (tricellular and mature pollen - specific)
248278_at	At5g52890	1	mixed (tricellular and mature pollen - specific)
248275_at	At5g53520	1	mixed (tricellular and mature pollen - specific)
248264_at	At5g53310	1	mixed (tricellular and mature pollen - specific)
248256_at	At5g53360	1	mixed (tricellular and mature pollen - specific)
248227_at	At5g53820	1	mixed (tricellular and mature pollen - specific)
248211_at	At5g54010	1	mixed (tricellular and mature pollen - specific)
248204_at	At5g54280	1	mixed (tricellular and mature pollen - specific)
248196_at	At5g54150	1	mixed (tricellular and mature pollen - specific)
248194_at	At5g54095	1	mixed (tricellular and mature pollen - specific)
248191_at	At5g54130	1	mixed (tricellular and mature pollen - specific)
248190_at	At5g54120	1	mixed (tricellular and mature pollen - specific)
248180_at	At5g54310	1	mixed (tricellular and mature pollen - specific)
248176_at	At5g54650	1	mixed (tricellular and mature pollen - specific)
248171_at	At5g54680	1	mixed (tricellular and mature pollen - specific)
248129_at	At5g54780	1	mixed (tricellular and mature pollen - specific)
248098_at	At5g55290	1	mixed (tricellular and mature pollen - specific)
248087_at	At5g55060	1	mixed (tricellular and mature pollen - specific)
248086_at	At5g55490	1	mixed (tricellular and mature pollen - specific)
248063_at	At5g55550	1	mixed (tricellular and mature pollen - specific)
248039_at	At5g55950	1	mixed (tricellular and mature pollen - specific)
248038_at	At5g55980	1	mixed (tricellular and mature pollen - specific)
248037_at	At5g55930	1	mixed (tricellular and mature pollen - specific)
248031_at	At5g55640	1	mixed (tricellular and mature pollen - specific)
248029_at	At5g55700	1	mixed (tricellular and mature pollen - specific)
248025_at	At5g55850	1	mixed (tricellular and mature pollen - specific)
248023_at	At5g56450	1	mixed (tricellular and mature pollen - specific)
248014_at	At5g56340	1	mixed (tricellular and mature pollen - specific)
248012_at	At5g56310	1	mixed (tricellular and mature pollen - specific)
248008_at	At5g56270	1	mixed (tricellular and mature pollen - specific)
248000_at	At5g56190	1	mixed (tricellular and mature pollen - specific)
247995_at	At5g56160	1	mixed (tricellular and mature pollen - specific)
247982_at	At5g56760	1	mixed (tricellular and mature pollen - specific)
247981_at	At5g56640	1	mixed (tricellular and mature pollen - specific)
247979_at	At5g56750	1	mixed (tricellular and mature pollen - specific)
247974_at	At5g56780	1	mixed (tricellular and mature pollen - specific)
247941_at	At5g57200	1	mixed (tricellular and mature pollen - specific)
247940_at	At5g57190	1	mixed (tricellular and mature pollen - specific)
247934_at	At5g57000	1	mixed (tricellular and mature pollen - specific)
247928_at	At5g57320	1	mixed (tricellular and mature pollen - specific)
247885_at	At5g57830	1	mixed (tricellular and mature pollen - specific)
247877_at	At5g57740	1	mixed (tricellular and mature pollen - specific)
247873_at	At5g57690	1	mixed (tricellular and mature pollen - specific)
247847_at	At5g58110	1	mixed (tricellular and mature pollen - specific)
247843_at	At5g58050	1	mixed (tricellular and mature pollen - specific)
247839_at	At5g57870	1	mixed (tricellular and mature pollen - specific)
247830_at	At5g58530	1	mixed (tricellular and mature pollen - specific)
247824_at	At5g58460	1	mixed (tricellular and mature pollen - specific)
247820_at	At5g58380	1	mixed (tricellular and mature pollen - specific)
247808_at	At5g58190	1	mixed (tricellular and mature pollen - specific)
247804_at	At5g58170	1	mixed (tricellular and mature pollen - specific)
247790_at	At5g58720	1	mixed (tricellular and mature pollen - specific)
247788_at	At5g58730	1	mixed (tricellular and mature pollen - specific)
247779_at	At5g58760	1	mixed (tricellular and mature pollen - specific)
247776_at	At5g58700	1	mixed (tricellular and mature pollen - specific)
247775_at	At5g58690	1	mixed (tricellular and mature pollen - specific)
247750_at	At5g58950	1	mixed (tricellular and mature pollen - specific)
247745_at	At5g59030	1	mixed (tricellular and mature pollen - specific)
247736_at	At5g59370	1	mixed (tricellular and mature pollen - specific)
247733_at	At5g59610	1	mixed (tricellular and mature pollen - specific)
247712_at	At5g59300	1	mixed (tricellular and mature pollen - specific)
247706_at	At5g59480	1	mixed (tricellular and mature pollen - specific)
247669_at	At5g60170	1	mixed (tricellular and mature pollen - specific)
247660_at	At5g60070	1	mixed (tricellular and mature pollen - specific)
247647_at	At5g60010	1	mixed (tricellular and mature pollen - specific)
247635_at	At5g60550	1	mixed (tricellular and mature pollen - specific)
247616_at	At5g60260	1	mixed (tricellular and mature pollen - specific)
247613_at	At5g60740	1	mixed (tricellular and mature pollen - specific)
247603_at	At5g60930	1	mixed (tricellular and mature pollen - specific)
247597_at	At5g60860	1	mixed (tricellular and mature pollen - specific)
247595_at	At5g60820	1	mixed (tricellular and mature pollen - specific)
247581_at	At5g61350	1	mixed (tricellular and mature pollen - specific)
247574_at	At5g61230	1	mixed (tricellular and mature pollen - specific)
247547_at	At5g61360	1	mixed (tricellular and mature pollen - specific)
247545_at	At5g61530	1	mixed (tricellular and mature pollen - specific)
247539_at	At5g61710	1	mixed (tricellular and mature pollen - specific)
247538_at	At5g61700	1	mixed (tricellular and mature pollen - specific)
247537_s_at	At5g61690, At5g61730	1	mixed (tricellular and mature pollen - specific)
247535_at	At5g61620	1	mixed (tricellular and mature pollen - specific)
247512_at	At5g61720	1	mixed (tricellular and mature pollen - specific)
247506_at	At5g61960	1	mixed (tricellular and mature pollen - specific)
247503_at	At5g61980	1	mixed (tricellular and mature pollen - specific)
247481_at	At5g62400	1	mixed (tricellular and mature pollen - specific)
247475_at	At5g62310	1	mixed (tricellular and mature pollen - specific)
247472_at	At5g62250	1	mixed (tricellular and mature pollen - specific)
247438_at	At5g62460	1	mixed (tricellular and mature pollen - specific)
247432_at	At5g62500	1	mixed (tricellular and mature pollen - specific)
247424_at	At5g62850	1	mixed (tricellular and mature pollen - specific)
247402_at	At5g62750	1	mixed (tricellular and mature pollen - specific)
247389_at	At5g63490	1	mixed (tricellular and mature pollen - specific)
247387_at	At5g63460	1	mixed (tricellular and mature pollen - specific)
247346_at	At5g63770	1	mixed (tricellular and mature pollen - specific)
247341_at	At5g63720	1	mixed (tricellular and mature pollen - specific)
247328_at	At5g64130	1	mixed (tricellular and mature pollen - specific)
247316_at	At5g64030	1	mixed (tricellular and mature pollen - specific)
247293_at	At5g64510	1	mixed (tricellular and mature pollen - specific)
247285_at	At5g64400	1	mixed (tricellular and mature pollen - specific)
247255_at	At5g64780	1	mixed (tricellular and mature pollen - specific)
247253_at	At5g64790	1	mixed (tricellular and mature pollen - specific)
247242_at	At5g64690	1	mixed (tricellular and mature pollen - specific)
247239_at	At5g64640	1	mixed (tricellular and mature pollen - specific)
247237_at	At5g64600	1	mixed (tricellular and mature pollen - specific)
247229_at	At5g65160	1	mixed (tricellular and mature pollen - specific)
247225_at	At5g65090	1	mixed (tricellular and mature pollen - specific)
247219_at	At5g64920	1	mixed (tricellular and mature pollen - specific)
247211_at	At5g64880	1	mixed (tricellular and mature pollen - specific)
247207_at	At5g65000	1	mixed (tricellular and mature pollen - specific)
247170_at	At5g65530	1	mixed (tricellular and mature pollen - specific)
247163_at	At5g65685	1	mixed (tricellular and mature pollen - specific)
247161_at	At5g65810	1	mixed (tricellular and mature pollen - specific)
247129_at	At5g66150	1	mixed (tricellular and mature pollen - specific)
247125_at	At5g66070	1	mixed (tricellular and mature pollen - specific)
247123_at	At5g66050	1	mixed (tricellular and mature pollen - specific)
247122_at	At5g66020	1	mixed (tricellular and mature pollen - specific)
247121_at	At5g66010	1	mixed (tricellular and mature pollen - specific)
247115_at	At5g65930	1	mixed (tricellular and mature pollen - specific)
247085_at	At5g66310	1	mixed (tricellular and mature pollen - specific)
247075_at	At5g66410	1	mixed (tricellular and mature pollen - specific)
247055_at	At5g66740	1	mixed (tricellular and mature pollen - specific)
247044_at	At5g66850	1	mixed (tricellular and mature pollen - specific)
247013_at	At5g67480	1	mixed (tricellular and mature pollen - specific)
247005_at	At5g67520	1	mixed (tricellular and mature pollen - specific)
246971_at	At5g24940	1	mixed (tricellular and mature pollen - specific)
246969_at	At5g24880	1	mixed (tricellular and mature pollen - specific)
246968_at	At5g24870	1	mixed (tricellular and mature pollen - specific)
246942_at	At5g25430	1	mixed (tricellular and mature pollen - specific)
246940_at	At5g25400	1	mixed (tricellular and mature pollen - specific)
246938_at	At5g25380	1	mixed (tricellular and mature pollen - specific)
246918_at	At5g25340	1	mixed (tricellular and mature pollen - specific)
246915_at	At5g25880	1	mixed (tricellular and mature pollen - specific)
246907_at	At5g25510	1	mixed (tricellular and mature pollen - specific)
246894_at	At5g25530	1	mixed (tricellular and mature pollen - specific)
246878_at	At5g26060	1	mixed (tricellular and mature pollen - specific)
246877_at	At5g26150	1	mixed (tricellular and mature pollen - specific)
246841_at	At5g26696	1	mixed (tricellular and mature pollen - specific)
246824_at	At5g26990	1	mixed (tricellular and mature pollen - specific)
246802_at	At5g27000	1	mixed (tricellular and mature pollen - specific)
246799_at	At5g26940	1	mixed (tricellular and mature pollen - specific)
246790_at	At5g27610	1	mixed (tricellular and mature pollen - specific)
246763_at	At5g27150	1	mixed (tricellular and mature pollen - specific)
246761_at	At5g27980	1	mixed (tricellular and mature pollen - specific)
246751_at	At5g27870	1	mixed (tricellular and mature pollen - specific)
246727_at	At5g28010	1	mixed (tricellular and mature pollen - specific)
246712_at	At5g28200	1	mixed (tricellular and mature pollen - specific)
246660_at	At5g35180	1	mixed (tricellular and mature pollen - specific)
246646_at	At5g35090	1	mixed (tricellular and mature pollen - specific)
246625_at	At1g48880	1	mixed (tricellular and mature pollen - specific)
246622_at	At5g36250	1	mixed (tricellular and mature pollen - specific)
246616_at	At5g36260	1	mixed (tricellular and mature pollen - specific)
246614_at	At5g35410	1	mixed (tricellular and mature pollen - specific)
246609_at	At5g35390	1	mixed (tricellular and mature pollen - specific)
246608_at	At5g35380	1	mixed (tricellular and mature pollen - specific)
246592_at	At5g14890	1	mixed (tricellular and mature pollen - specific)
246590_at	At5g14870	1	mixed (tricellular and mature pollen - specific)
246583_at	At5g14720	1	mixed (tricellular and mature pollen - specific)
246582_at	At1g31750	1	mixed (tricellular and mature pollen - specific)
246555_at	At5g15470	1	mixed (tricellular and mature pollen - specific)
246551_at	At5g15070	1	mixed (tricellular and mature pollen - specific)
246545_at	At5g15110	1	mixed (tricellular and mature pollen - specific)
246544_at	At5g15100	1	mixed (tricellular and mature pollen - specific)
246540_at	At5g15600	1	mixed (tricellular and mature pollen - specific)
246539_at	At5g15460	1	mixed (tricellular and mature pollen - specific)
246506_at	At5g16110	1	mixed (tricellular and mature pollen - specific)
246491_at	At5g16100	1	mixed (tricellular and mature pollen - specific)
246490_at	At5g15950	1	mixed (tricellular and mature pollen - specific)
246431_at	At5g17480	1	mixed (tricellular and mature pollen - specific)
246427_at	At5g17400	1	mixed (tricellular and mature pollen - specific)
246422_at	At5g17060	1	mixed (tricellular and mature pollen - specific)
246421_at	At5g16880	1	mixed (tricellular and mature pollen - specific)
246408_at	At1g57680	1	mixed (tricellular and mature pollen - specific)
246392_at	At1g58120	1	mixed (tricellular and mature pollen - specific)
246386_at	At1g77410	1	mixed (tricellular and mature pollen - specific)
246385_at	At1g77390	1	mixed (tricellular and mature pollen - specific)
246377_at	At1g57550	1	mixed (tricellular and mature pollen - specific)
246360_at	At1g40952	1	mixed (tricellular and mature pollen - specific)
246349_at	At1g51915	1	mixed (tricellular and mature pollen - specific)
246338_s_at	At3g44920, At3g44930	1	mixed (tricellular and mature pollen - specific)
246319_at	At3g56680	1	mixed (tricellular and mature pollen - specific)
246298_at	At3g51770	1	mixed (tricellular and mature pollen - specific)
246291_at	At3g56820	1	mixed (tricellular and mature pollen - specific)
246290_at	At3g56800	1	mixed (tricellular and mature pollen - specific)
246264_at	At1g31814	1	mixed (tricellular and mature pollen - specific)
246234_at	At4g37280	1	mixed (tricellular and mature pollen - specific)
246208_at	At4g36490	1	mixed (tricellular and mature pollen - specific)
246188_at	At5g21050	1	mixed (tricellular and mature pollen - specific)
246185_at	At5g20980	1	mixed (tricellular and mature pollen - specific)
246171_at	At5g32440	1	mixed (tricellular and mature pollen - specific)
246123_at	At5g20390	1	mixed (tricellular and mature pollen - specific)
246118_at	At5g20340	1	mixed (tricellular and mature pollen - specific)
246106_at	At5g28680	1	mixed (tricellular and mature pollen - specific)
246099_at	At5g20230	1	mixed (tricellular and mature pollen - specific)
246096_at	At5g20330	1	mixed (tricellular and mature pollen - specific)
246080_at	At5g20460	1	mixed (tricellular and mature pollen - specific)
246075_at	At5g20410	1	mixed (tricellular and mature pollen - specific)
246065_at	At5g19360	1	mixed (tricellular and mature pollen - specific)
246017_at	At5g10730	1	mixed (tricellular and mature pollen - specific)
246013_at	At5g10660	1	mixed (tricellular and mature pollen - specific)
246012_at	At5g10650	1	mixed (tricellular and mature pollen - specific)
245997_at	At5g20810	1	mixed (tricellular and mature pollen - specific)
245992_at	At5g20690	1	mixed (tricellular and mature pollen - specific)
245981_at	At5g13100	1	mixed (tricellular and mature pollen - specific)
245979_at	At5g13150	1	mixed (tricellular and mature pollen - specific)
245972_at	At5g20680	1	mixed (tricellular and mature pollen - specific)
245958_at	At5g19610	1	mixed (tricellular and mature pollen - specific)
245946_at	At5g19580	1	mixed (tricellular and mature pollen - specific)
245896_at	At5g09250	1	mixed (tricellular and mature pollen - specific)
245880_at	At5g09430	1	mixed (tricellular and mature pollen - specific)
245868_at	At1g58032	1	mixed (tricellular and mature pollen - specific)
245846_at	At1g26130	1	mixed (tricellular and mature pollen - specific)
245843_at	At1g26180	1	mixed (tricellular and mature pollen - specific)
245820_at	At1g26320	1	mixed (tricellular and mature pollen - specific)
245798_at	At1g45545	1	mixed (tricellular and mature pollen - specific)
245779_at	At1g73510	1	mixed (tricellular and mature pollen - specific)
245777_at	At1g73540	1	mixed (tricellular and mature pollen - specific)
245759_at	At1g66900	1	mixed (tricellular and mature pollen - specific)
245741_at	At1g44120	1	mixed (tricellular and mature pollen - specific)
245737_at	At1g44160	1	mixed (tricellular and mature pollen - specific)
245721_s_at	At1g73460, At1g73460	1	mixed (tricellular and mature pollen - specific)
245718_at	At5g04100	1	mixed (tricellular and mature pollen - specific)
245705_at	At5g04390	1	mixed (tricellular and mature pollen - specific)
245700_at	At5g04180	1	mixed (tricellular and mature pollen - specific)
245698_at	At5g04160	1	mixed (tricellular and mature pollen - specific)
245684_at	At5g22000	1	mixed (tricellular and mature pollen - specific)
245683_at	At5g22030	1	mixed (tricellular and mature pollen - specific)
245679_at	At1g56590	1	mixed (tricellular and mature pollen - specific)
245658_at	At1g28270	1	mixed (tricellular and mature pollen - specific)
245648_at	At1g24938	1	mixed (tricellular and mature pollen - specific)
245636_at	At1g25240	1	mixed (tricellular and mature pollen - specific)
245609_at	At4g14370	1	mixed (tricellular and mature pollen - specific)
245579_at	At4g14810	1	mixed (tricellular and mature pollen - specific)
245578_at	At4g14790	1	mixed (tricellular and mature pollen - specific)
245577_at	At4g14780	1	mixed (tricellular and mature pollen - specific)
245538_at	At4g15200	1	mixed (tricellular and mature pollen - specific)
245537_at	At4g15190	1	mixed (tricellular and mature pollen - specific)
245533_at	At4g15130	1	mixed (tricellular and mature pollen - specific)
245528_at	At4g15530	1	mixed (tricellular and mature pollen - specific)
245503_at	At4g15650	1	mixed (tricellular and mature pollen - specific)
245477_at	At4g16110	1	mixed (tricellular and mature pollen - specific)
245472_at	At4g16040	1	mixed (tricellular and mature pollen - specific)
245468_at	At4g15980	1	mixed (tricellular and mature pollen - specific)
245427_at	At4g17550	1	mixed (tricellular and mature pollen - specific)
245423_at	At4g17483	1	mixed (tricellular and mature pollen - specific)
245407_at	At4g17170	1	mixed (tricellular and mature pollen - specific)
245390_at	At4g17650	1	mixed (tricellular and mature pollen - specific)
245376_at	At4g17690	1	mixed (tricellular and mature pollen - specific)
245365_at	At4g17720	1	mixed (tricellular and mature pollen - specific)
245363_at	At4g15120	1	mixed (tricellular and mature pollen - specific)
245361_at	At4g17790	1	mixed (tricellular and mature pollen - specific)
245351_at	At4g17640	1	mixed (tricellular and mature pollen - specific)
245314_at	At4g16745	1	mixed (tricellular and mature pollen - specific)
245289_at	At4g15470	1	mixed (tricellular and mature pollen - specific)
245283_at	At4g13980	1	mixed (tricellular and mature pollen - specific)
245273_at	At4g14950	1	mixed (tricellular and mature pollen - specific)
245270_at	At4g14960	1	mixed (tricellular and mature pollen - specific)
245269_at	At4g14500	1	mixed (tricellular and mature pollen - specific)
245232_at	At4g25590	1	mixed (tricellular and mature pollen - specific)
245230_at	At4g25610	1	mixed (tricellular and mature pollen - specific)
245193_at	At1g67810	1	mixed (tricellular and mature pollen - specific)
245182_at	At5g12430	1	mixed (tricellular and mature pollen - specific)
245178_at	At5g12390	1	mixed (tricellular and mature pollen - specific)
245162_at	At2g33240	1	mixed (tricellular and mature pollen - specific)
245159_at	At2g33100	1	mixed (tricellular and mature pollen - specific)
245152_at	At2g47490	1	mixed (tricellular and mature pollen - specific)
245133_at	At2g45310	1	mixed (tricellular and mature pollen - specific)
245114_at	At2g41630	1	mixed (tricellular and mature pollen - specific)
245083_at	At2g23310	1	mixed (tricellular and mature pollen - specific)
245078_at	At2g23340	1	mixed (tricellular and mature pollen - specific)
245067_at	At2g39780	1	mixed (tricellular and mature pollen - specific)
245062_at	At2g39760	1	mixed (tricellular and mature pollen - specific)
245060_at	At2g39770	1	mixed (tricellular and mature pollen - specific)
245057_at	At2g26490	1	mixed (tricellular and mature pollen - specific)
245053_at	At2g26450	1	mixed (tricellular and mature pollen - specific)
245036_at	At2g26410	1	mixed (tricellular and mature pollen - specific)
267637_at	At2g42190	2	photosynthesis
267635_at	At2g42220	2	photosynthesis
267630_at	At2g42130	2	photosynthesis
267586_at	At2g41950	2	photosynthesis
267578_at	At2g30695	2	photosynthesis
267562_at	At2g39670	2	photosynthesis
267553_s_at	At2g32180, At2g32650	2	photosynthesis
267549_at	At2g32640	2	photosynthesis
267535_at	At2g41940	2	photosynthesis
267533_at	At2g42070	2	photosynthesis
267526_at	At2g30570	2	photosynthesis
267471_at	At2g30390	2	photosynthesis
267435_at	At2g33800	2	photosynthesis
267430_at	At2g34860	2	photosynthesis
267379_at	At2g26340	2	photosynthesis
267367_at	At2g44210	2	photosynthesis
267359_at	At2g40020	2	photosynthesis
267294_at	At2g23670	2	photosynthesis
267262_at	At2g22990	2	photosynthesis
267247_at	At2g30170	2	photosynthesis
267220_at	At2g02500	2	photosynthesis
267196_at	At2g30950	2	photosynthesis
267172_at	At2g37660	2	photosynthesis
267152_at	At2g31040	2	photosynthesis
267130_at	At2g23390	2	photosynthesis
267126_s_at	At2g23590, At2g23600	2	photosynthesis
267093_at	At2g38170	2	photosynthesis
267088_at	At2g38140	2	photosynthesis
267061_at	At2g32480	2	photosynthesis
267057_at	At2g32500	2	photosynthesis
267027_at	At2g38330	2	photosynthesis
267018_at	At2g39140	2	photosynthesis
267010_at	At2g39250	2	photosynthesis
267005_at	At2g34460	2	photosynthesis
267002_s_at	At2g34420, At2g34430	2	photosynthesis
267000_at	At2g34310	2	photosynthesis
266990_at	At2g39190	2	photosynthesis
266979_at	At2g39470	2	photosynthesis
266951_at	At2g18940	2	photosynthesis
266925_at	At2g45740	2	photosynthesis
266899_at	At2g34620	2	photosynthesis
266898_at	At2g45990	2	photosynthesis
266887_at	At2g44650	2	photosynthesis
266874_at	At2g44760	2	photosynthesis
266867_at	At2g45770	2	photosynthesis
266863_at	At2g26930	2	photosynthesis
266819_at	At2g44870	2	photosynthesis
266813_at	At2g44920	2	photosynthesis
266767_at	At2g46910	2	photosynthesis
266716_at	At2g46820	2	photosynthesis
266704_at	At2g19940	2	photosynthesis
266673_at	At2g29630	2	photosynthesis
266662_at	At2g25830	2	photosynthesis
266648_at	At2g25840	2	photosynthesis
266642_at	At2g35410	2	photosynthesis
266638_at	At2g35490	2	photosynthesis
266636_at	At2g35370	2	photosynthesis
266621_at	At2g35440	2	photosynthesis
266620_at	At2g35450	2	photosynthesis
266608_at	At2g35500	2	photosynthesis
266599_at	At2g46100	2	photosynthesis
266587_at	At2g14880	2	photosynthesis
266575_at	At2g24060	2	photosynthesis
266570_at	At2g24090	2	photosynthesis
266551_at	At2g35260	2	photosynthesis
266521_at	At2g24020	2	photosynthesis
266519_at	At2g35155	2	photosynthesis
266509_at	At2g47940	2	photosynthesis
266483_at	At2g47910	2	photosynthesis
266481_at	At2g31070	2	photosynthesis
266478_at	At2g31170	2	photosynthesis
266463_at	At2g47840	2	photosynthesis
266421_at	At2g38540	2	photosynthesis
266384_at	At2g14660	2	photosynthesis
266329_at	At2g01590	2	photosynthesis
266293_at	At2g29360	2	photosynthesis
266285_at	At2g29180	2	photosynthesis
266279_at	At2g29290	2	photosynthesis
266277_at	At2g29310	2	photosynthesis
266224_at	At2g28800	2	photosynthesis
266207_at	At2g27680	2	photosynthesis
266193_at	At2g39080	2	photosynthesis
266192_at	At2g39070	2	photosynthesis
266175_at	At2g02450	2	photosynthesis
266123_at	At2g45180	2	photosynthesis
266091_at	At2g37920	2	photosynthesis
266018_at	At2g18710	2	photosynthesis
265998_at	At2g24270	2	photosynthesis
265967_at	At2g37450	2	photosynthesis
265966_at	At2g37220	2	photosynthesis
265894_at	At2g15050	2	photosynthesis
265867_at	At2g01620	2	photosynthesis
265819_at	At2g17972	2	photosynthesis
265795_at	At2g35780	2	photosynthesis
265773_at	At2g48070	2	photosynthesis
265768_at	At2g48020	2	photosynthesis
265741_at	At2g01320	2	photosynthesis
265707_at	At2g03390	2	photosynthesis
265704_at	At2g03420	2	photosynthesis
265699_at	At2g03550	2	photosynthesis
265628_at	At2g27290	2	photosynthesis
265596_at	At2g20020	2	photosynthesis
265569_at	At2g05620	2	photosynthesis
265560_at	At2g05520	2	photosynthesis
265484_at	At2g15820	2	photosynthesis
265415_at	At2g20890	2	photosynthesis
265394_at	At2g20725	2	photosynthesis
265389_at	At2g20690	2	photosynthesis
265374_at	At2g06520	2	photosynthesis
265288_at	At2g20270	2	photosynthesis
265287_at	At2g20260	2	photosynthesis
265247_at	At2g43030	2	photosynthesis
265182_at	At1g23740	2	photosynthesis
265162_at	At1g30910	2	photosynthesis
265149_at	At1g51400	2	photosynthesis
265109_s_at	At1g62630, At1g63360	2	photosynthesis
265076_at	At1g55490	2	photosynthesis
265073_at	At1g55480	2	photosynthesis
265033_at	At1g61520	2	photosynthesis
264970_at	At1g67280	2	photosynthesis
264963_at	At1g60600	2	photosynthesis
264959_at	At1g77090	2	photosynthesis
264954_at	At1g77060	2	photosynthesis
264920_at	At1g60550	2	photosynthesis
264885_s_at	At1g61180, At1g61190, At1g61300, At1g61310	2	photosynthesis
264850_at	At2g17340	2	photosynthesis
264845_at	At1g03675	2	photosynthesis
264839_at	At1g03630	2	photosynthesis
264837_at	At1g03600	2	photosynthesis
264820_at	At1g03475	2	photosynthesis
264811_at	At1g08640	2	photosynthesis
264799_at	At1g08550	2	photosynthesis
264781_at	At1g08540	2	photosynthesis
264748_at	At1g70070	2	photosynthesis
264728_at	At1g22850	2	photosynthesis
264698_at	At1g70200	2	photosynthesis
264689_at	At1g09900	2	photosynthesis
264673_at	At1g09795	2	photosynthesis
264672_at	At1g09750	2	photosynthesis
264641_at	At1g09130	2	photosynthesis
264613_at	At1g04640	2	photosynthesis
264584_at	At1g05140	2	photosynthesis
264575_at	At1g05190	2	photosynthesis
264545_at	At1g55670	2	photosynthesis
264474_s_at	At1g67090, At5g38410, At5g38420, At5g38430	2	photosynthesis
264443_at	At1g27385	2	photosynthesis
264442_at	At1g27480	2	photosynthesis
264435_at	At1g10360	2	photosynthesis
264394_at	At1g11860	2	photosynthesis
264383_at	At2g25080	2	photosynthesis
264350_at	At1g11870	2	photosynthesis
264222_at	At1g60230	2	photosynthesis
264201_at	At1g22630	2	photosynthesis
264199_at	At1g22700	2	photosynthesis
264185_at	At1g54780	2	photosynthesis
264177_at	At1g02150	2	photosynthesis
264165_at	At1g65410	2	photosynthesis
264161_at	At1g65420	2	photosynthesis
264158_at	At1g65260	2	photosynthesis
264133_at	At1g79080	2	photosynthesis
264096_at	At1g78995	2	photosynthesis
264092_at	At1g79040	2	photosynthesis
264069_at	At2g28000	2	photosynthesis
264037_at	At2g03750	2	photosynthesis
264018_at	At2g21170	2	photosynthesis
264014_at	At2g21210	2	photosynthesis
264002_at	At2g22360	2	photosynthesis
263987_at	At2g42690	2	photosynthesis
263980_at	At2g42770	2	photosynthesis
263952_s_at	At2g35810, At2g35830	2	photosynthesis
263946_at	At2g36000	2	photosynthesis
263943_at	At2g35800	2	photosynthesis
263915_at	At2g36430	2	photosynthesis
263906_at	At2g36250	2	photosynthesis
263880_at	At2g21960	2	photosynthesis
263873_at	At2g21860	2	photosynthesis
263859_at	At2g04360	2	photosynthesis
263846_at	At2g36990	2	photosynthesis
263842_at	At2g36835	2	photosynthesis
263773_at	At2g21370	2	photosynthesis
263763_at	At2g21385	2	photosynthesis
263761_at	At2g21330	2	photosynthesis
263760_at	At2g21280	2	photosynthesis
263755_at	At2g21340	2	photosynthesis
263750_at	At2g21530	2	photosynthesis
263736_at	At1g60000	2	photosynthesis
263715_at	At2g20570	2	photosynthesis
263705_at	At1g31190	2	photosynthesis
263678_at	At1g04420	2	photosynthesis
263676_at	At1g09340	2	photosynthesis
263674_at	At2g04790	2	photosynthesis
263668_at	At1g04350	2	photosynthesis
263624_at	At2g04700	2	photosynthesis
263597_at	At2g01870	2	photosynthesis
263550_at	At2g17033	2	photosynthesis
263537_at	At2g24790	2	photosynthesis
263533_at	At2g24820	2	photosynthesis
263494_at	At2g42590	2	photosynthesis
263491_at	At2g42600	2	photosynthesis
263488_at	At2g31840	2	photosynthesis
263471_at	At2g31890	2	photosynthesis
263442_at	At2g28605	2	photosynthesis
263420_at	At2g17240	2	photosynthesis
263410_at	At2g04039	2	photosynthesis
263350_at	At2g13360	2	photosynthesis
263345_s_at	At2g05070, At2g05100	2	photosynthesis
263322_at	At2g04270	2	photosynthesis
263298_at	At2g15290	2	photosynthesis
263287_at	At2g36145	2	photosynthesis
263242_at	At2g31400	2	photosynthesis
263212_at	At1g10510	2	photosynthesis
263168_at	At1g03020	2	photosynthesis
263163_at	At1g03160	2	photosynthesis
263142_at	At1g65230	2	photosynthesis
263131_at	At1g78630	2	photosynthesis
263114_at	At1g03130	2	photosynthesis
263048_s_at	At2g05310, At4g13500	2	photosynthesis
263044_at	At1g23360	2	photosynthesis
263014_at	At1g23400	2	photosynthesis
263000_at	At1g54350	2	photosynthesis
262988_at	At1g23310	2	photosynthesis
262970_at	At1g75690	2	photosynthesis
262955_at	At1g54520	2	photosynthesis
262954_at	At1g54500	2	photosynthesis
262945_at	At1g79510	2	photosynthesis
262897_at	At1g59840	2	photosynthesis
262884_at	At1g64720	2	photosynthesis
262879_at	At1g64860	2	photosynthesis
262878_at	At1g64770	2	photosynthesis
262877_at	At1g64850	2	photosynthesis
262825_at	At1g11790	2	photosynthesis
262823_at	At1g11750	2	photosynthesis
262791_at	At1g10830	2	photosynthesis
262721_at	At1g43560	2	photosynthesis
262693_at	At1g62780	2	photosynthesis
262672_at	At1g76050	2	photosynthesis
262648_at	At1g14030	2	photosynthesis
262645_at	At1g62750	2	photosynthesis
262634_at	At1g06690	2	photosynthesis
262632_at	At1g06680	2	photosynthesis
262622_at	At1g06510	2	photosynthesis
262612_at	At1g14150	2	photosynthesis
262572_at	At1g15140	2	photosynthesis
262566_at	At1g34310	2	photosynthesis
262557_at	At1g31330	2	photosynthesis
262506_at	At1g21640	2	photosynthesis
262502_at	At1g21600	2	photosynthesis
262483_at	At1g17220	2	photosynthesis
262473_at	At1g50250	2	photosynthesis
262418_at	At1g50320	2	photosynthesis
262417_at	At1g50170	2	photosynthesis
262397_at	At1g49380	2	photosynthesis
262394_at	At1g49510	2	photosynthesis
262377_at	At1g73110	2	photosynthesis
262368_at	At1g73060	2	photosynthesis
262342_at	At1g64150	2	photosynthesis
262288_at	At1g70760	2	photosynthesis
262287_at	At1g68660	2	photosynthesis
262283_at	At1g68590	2	photosynthesis
262235_at	At1g48350	2	photosynthesis
262207_at	At1g74850	2	photosynthesis
262202_at	At2g01110	2	photosynthesis
262199_at	At1g53800	2	photosynthesis
262175_at	At1g74880	2	photosynthesis
262172_at	At1g74970	2	photosynthesis
262168_at	At1g74730	2	photosynthesis
262151_at	At1g52510	2	photosynthesis
262127_at	At1g52550	2	photosynthesis
262104_at	At1g02910	2	photosynthesis
262086_at	At1g56050	2	photosynthesis
262059_at	At1g80030	2	photosynthesis
262029_at	At1g35680	2	photosynthesis
262000_at	At1g33810	2	photosynthesis
261954_at	At1g64510	2	photosynthesis
261948_at	At1g64680	2	photosynthesis
261942_at	At1g22590	2	photosynthesis
261882_at	At1g80770	2	photosynthesis
261861_at	At1g50450	2	photosynthesis
261824_at	At1g11430	2	photosynthesis
261801_at	At1g30520	2	photosynthesis
261793_at	At1g16080	2	photosynthesis
261788_at	At1g15980	2	photosynthesis
261769_at	At1g76100	2	photosynthesis
261751_at	At1g76080	2	photosynthesis
261746_at	At1g08380	2	photosynthesis
261695_at	At1g08520	2	photosynthesis
261666_at	At1g18440	2	photosynthesis
261634_at	At1g49970	2	photosynthesis
261622_at	At1g01970	2	photosynthesis
261577_at	At1g01080	2	photosynthesis
261540_at	At1g63610	2	photosynthesis
261536_at	At1g01790	2	photosynthesis
261519_at	At1g71810	2	photosynthesis
261507_at	At1g71720	2	photosynthesis
261488_at	At1g14345	2	photosynthesis
261483_at	At1g14270	2	photosynthesis
261477_at	At1g14310	2	photosynthesis
261457_at	At1g21065	2	photosynthesis
261422_at	At1g18730	2	photosynthesis
261417_at	At1g07700	2	photosynthesis
261388_at	At1g05385	2	photosynthesis
261351_at	At1g79790	2	photosynthesis
261338_at	At1g44920	2	photosynthesis
261320_at	At1g53120	2	photosynthesis
261307_at	At1g48520	2	photosynthesis
261295_at	At1g48450	2	photosynthesis
261218_at	At1g20020	2	photosynthesis
261206_at	At1g12800	2	photosynthesis
261197_at	At1g12900	2	photosynthesis
261190_at	At1g32990	2	photosynthesis
261141_at	At1g19740	2	photosynthesis
261119_at	At1g75350	2	photosynthesis
261118_at	At1g75460	2	photosynthesis
261084_at	At1g07440	2	photosynthesis
261078_at	At1g07320	2	photosynthesis
261054_at	At1g01330	2	photosynthesis
261053_at	At1g01320	2	photosynthesis
260968_at	At1g12250	2	photosynthesis
260924_at	At1g21590	2	photosynthesis
260916_at	At1g02475	2	photosynthesis
260912_at	At1g02560	2	photosynthesis
260898_at	At1g29070	2	photosynthesis
260877_at	At1g21500	2	photosynthesis
260872_at	At1g21350	2	photosynthesis
260793_at	At1g06190	2	photosynthesis
260790_at	At1g06240	2	photosynthesis
260769_at	At1g49010	2	photosynthesis
260730_at	At1g48030	2	photosynthesis
260709_at	At1g32500	2	photosynthesis
260704_at	At1g32470	2	photosynthesis
260685_at	At1g17650	2	photosynthesis
260566_at	At2g43750	2	photosynthesis
260542_at	At2g43560	2	photosynthesis
260529_at	At2g47400	2	photosynthesis
260523_at	At2g41720	2	photosynthesis
260481_at	At1g10960	2	photosynthesis
260465_at	At1g10910	2	photosynthesis
260409_at	At1g69935	2	photosynthesis
260388_at	At1g74070	2	photosynthesis
260370_at	At1g69740	2	photosynthesis
260356_at	At1g69390	2	photosynthesis
260324_at	At1g63970	2	photosynthesis
260286_at	At1g80600	2	photosynthesis
260284_at	At1g80380	2	photosynthesis
260283_at	At1g80480	2	photosynthesis
260266_at	At1g68520	2	photosynthesis
260236_at	At1g74470	2	photosynthesis
260207_at	At1g70730	2	photosynthesis
260165_at	At1g79850	2	photosynthesis
260155_at	At1g52870	2	photosynthesis
260127_at	At1g36320	2	photosynthesis
260125_at	At1g36390	2	photosynthesis
260106_at	At1g35420	2	photosynthesis
260089_at	At1g73170	2	photosynthesis
260082_at	At1g78180	2	photosynthesis
260044_at	At1g73655	2	photosynthesis
260036_at	At1g68830	2	photosynthesis
260014_at	At1g68010	2	photosynthesis
259981_at	At1g76450	2	photosynthesis
259965_at	At1g53670	2	photosynthesis
259943_at	At1g71480	2	photosynthesis
259927_at	At1g75100	2	photosynthesis
259914_at	At1g72640	2	photosynthesis
259896_at	At1g71500	2	photosynthesis
259892_at	At1g72610	2	photosynthesis
259880_at	At1g76730	2	photosynthesis
259840_at	At1g52230	2	photosynthesis
259838_at	At1g52220	2	photosynthesis
259791_at	At1g29700	2	photosynthesis
259786_at	At1g29660	2	photosynthesis
[truncated: 11,457 more rows]
